# Supplementary material for: Identification of four hub genes in venous thromboembolism via weighted gene coexpression network analysis
Source: BMC Cardiovasc Disord. 2021 Dec 3;21:577. doi: 10.1186/s12872-021-02409-4 (PMC8642897; doi:10.1186/s12872-021-02409-4)
Supplement: Supplementary file 1 — Additional file 1. DEGs of GSE19151 and GSE48000. [file 12872_2021_2409_MOESM1_ESM.xls]

## Sheet: GSE19151_diff
logFC	AveExpr	t	P.Value	adj.P.Val	B
DLST	-0.949133	7.99024	-18.77	2.75245e-39	3.45377e-35	78.2746
PIP5K1A	-0.54996	6.90951	-13.0861	1.05691e-25	6.63106e-22	47.7764
TRRAP	-0.913903	7.39704	-12.9092	2.93517e-25	1.22768e-21	46.7759
LSP1	-1.14236	11.5218	-12.8101	5.20827e-25	1.63383e-21	46.2142
PIK3CD	-0.781198	9.20229	-12.1751	2.06889e-23	4.57087e-20	42.6062
CYTH1	-0.631803	8.93827	-12.1657	2.18562e-23	4.57087e-20	42.5524
RAB5C	-0.574601	10.2094	-11.8795	1.15411e-22	2.06882e-19	40.9212
CHD1	0.932612	9.31248	11.7848	2.00285e-22	3.14147e-19	40.3808
NDRG3	-0.54205	7.69672	-11.7631	2.27232e-22	3.16812e-19	40.257
MYH9	-0.986909	10.9135	-11.6848	3.58486e-22	4.49828e-19	39.81
CPSF7	-0.579215	10.0171	-11.6609	4.11945e-22	4.69917e-19	39.6737
ACLY	-0.548172	8.51439	-11.5473	7.98144e-22	8.34592e-19	39.0252
MAP7D1	-0.660905	10.3848	-11.5022	1.0383e-21	1.0022e-18	38.7673
RALA	0.784822	6.04627	11.444	1.45662e-21	1.20028e-18	38.4353
SRSF5	-0.630471	9.02108	-11.432	1.56223e-21	1.20028e-18	38.3667
BFAR	0.575679	8.70326	11.4251	1.62614e-21	1.20028e-18	38.3274
FMNL1	-0.867704	10.2219	-11.3889	2.00796e-21	1.39977e-18	38.1206
PSMA7	0.643704	9.60257	11.306	3.25431e-21	2.14921e-18	37.6471
CORO1A	-0.772159	12.9337	-11.2129	5.5966e-21	3.5113e-18	37.1154
PTK2B	-0.623435	8.66035	-11.0666	1.31179e-20	7.48199e-18	36.28
ZNF91	0.942573	8.63165	11.0497	1.44705e-20	7.78708e-18	36.1838
PPM1A	0.883795	9.01649	11.0157	1.76375e-20	8.85261e-18	35.9897
PPP2R1A	-0.569519	9.43312	-11.0065	1.86022e-20	8.97769e-18	35.9375
CNN2	-0.871014	10.0797	-10.8967	3.52511e-20	1.56035e-17	35.3106
CAMLG	0.65692	9.16773	10.8928	3.60617e-20	1.56035e-17	35.2883
MYO9B	-0.716674	8.37703	-10.8748	4.00512e-20	1.67521e-17	35.1854
PRKCD	-0.902651	10.2289	-10.7472	8.41042e-20	3.10394e-17	34.4578
PSD4	-0.811179	8.59948	-10.7135	1.02321e-19	3.66835e-17	34.2655
ELMO1	-0.690679	8.9585	-10.6751	1.27906e-19	4.45823e-17	34.0466
PTPN6	-0.575385	11.7471	-10.6637	1.3664e-19	4.63396e-17	33.9818
SBNO2	-0.928234	8.36325	-10.6357	1.60793e-19	5.01338e-17	33.8222
CD3G	1.27478	9.1376	10.6318	1.64486e-19	5.01338e-17	33.7999
WDR1	-0.526609	9.52897	-10.5935	2.05423e-19	5.99452e-17	33.5819
CNOT3	-0.65116	6.40877	-10.5825	2.18995e-19	6.24534e-17	33.5192
PXN	-0.913169	9.15753	-10.549	2.6598e-19	7.25546e-17	33.3286
IRF2	-0.525263	9.61161	-10.4807	3.95498e-19	1.0339e-16	32.9395
BBX	0.748885	8.89753	10.4711	4.18251e-19	1.07106e-16	32.8846
TET3	-0.698211	6.92896	-10.4015	6.26309e-19	1.54097e-16	32.4886
MTA1	-0.50873	7.33177	-10.3585	8.03385e-19	1.90205e-16	32.2444
STAT6	-0.702214	10.2948	-10.3542	8.237e-19	1.91403e-16	32.22
RAPGEF6	-0.978301	8.56382	-10.3226	9.89482e-19	2.21715e-16	32.0401
TP53	-0.852404	6.80324	-10.2934	1.17151e-18	2.53449e-16	31.8745
UQCR11	1.19001	10.0174	10.2874	1.21362e-18	2.58111e-16	31.8399
RPL9	1.86404	10.8786	10.2659	1.3742e-18	2.87391e-16	31.718
AKIRIN1	0.733433	8.93973	10.2503	1.50432e-18	3.08963e-16	31.6293
SETD1B	-0.51399	10.1642	-10.2311	1.68065e-18	3.2725e-16	31.5206
LAMP1	-0.604326	9.26586	-10.2053	1.95143e-18	3.65471e-16	31.3741
NFYC	-0.506554	8.96994	-10.1781	2.28423e-18	4.15399e-16	31.2197
BHLHE40	-0.64071	7.87792	-10.0969	3.65527e-18	6.46004e-16	30.7586
OLA1	0.825536	8.78906	10.0769	4.10173e-18	7.14841e-16	30.6456
NUP93	-0.531344	8.61854	-10.074	4.17292e-18	7.17285e-16	30.6287
PACSIN2	-0.516739	10.9025	-10.0602	4.51902e-18	7.6628e-16	30.5506
ELMO2	-0.506354	8.62679	-10.0577	4.58422e-18	7.66971e-16	30.5365
MRPL57	0.505865	9.18571	10.0285	5.42573e-18	8.84183e-16	30.3713
RNF19B	-0.7178	9.32834	-10.021	5.66592e-18	9.11486e-16	30.3288
APOBR	-1.0143	8.98451	-9.99876	6.44435e-18	1.0108e-15	30.2025
ZFP36	-0.572579	11.4356	-9.98805	6.85574e-18	1.06205e-15	30.1419
UBE4B	-0.657879	7.81002	-9.98058	7.15778e-18	1.09532e-15	30.0996
DGKA	-0.832325	9.38147	-9.97365	7.45006e-18	1.12631e-15	30.0603
GLRX2	0.538277	7.18694	9.96974	7.61994e-18	1.13405e-15	30.0382
GALNT11	0.507176	8.3135	9.96834	7.68205e-18	1.13405e-15	30.0303
INPP5D	-0.589927	9.78689	-9.95211	8.43634e-18	1.23092e-15	29.9384
TLN1	-1.02866	9.70849	-9.94642	8.71832e-18	1.24315e-15	29.9062
UTRN	-0.565742	6.66943	-9.93991	9.05205e-18	1.27624e-15	29.8693
SRPR	-0.515274	8.58745	-9.91577	1.04052e-17	1.43478e-15	29.7327
CREBBP	-0.716963	8.13559	-9.86956	1.35828e-17	1.77538e-15	29.4714
RNF44	-0.717423	10.7033	-9.8513	1.50908e-17	1.93224e-15	29.3682
ITGB2	-0.575454	12.7241	-9.80289	1.99462e-17	2.48961e-15	29.0947
ARHGEF2	-0.633087	9.49602	-9.80208	2.00391e-17	2.48961e-15	29.0901
ZNF148	0.652853	9.79753	9.78359	2.22916e-17	2.68956e-15	28.9856
NADK	-0.612407	9.55795	-9.77219	2.38039e-17	2.84468e-15	28.9213
RPL27	1.19472	12.1124	9.75289	2.66005e-17	3.11947e-15	28.8124
NDUFA4	1.74568	8.34172	9.70132	3.57909e-17	4.12022e-15	28.5214
UPF1	-0.561695	8.47393	-9.6051	6.22169e-17	6.84822e-15	27.9793
ARHGEF11	-0.621637	7.56544	-9.58521	6.97434e-17	7.54432e-15	27.8673
DENND1B	0.821163	8.78178	9.5831	7.05954e-17	7.57121e-15	27.8554
PDP1	0.932108	7.36531	9.57141	7.54945e-17	8.02801e-15	27.7896
RASA3	-0.790105	6.27149	-9.55959	8.07913e-17	8.51907e-15	27.7232
UBFD1	0.609989	6.29255	9.511	1.06757e-16	1.1071e-14	27.4499
SMURF2	0.61003	7.50751	9.50387	1.1121e-16	1.14382e-14	27.4099
RPS10L	0.847887	9.12161	9.50156	1.12691e-16	1.14963e-14	27.3969
ARHGAP17	-0.50677	9.20941	-9.49703	1.15656e-16	1.17037e-14	27.3714
ARHGEF18	-0.503718	11.2523	-9.49006	1.20373e-16	1.20835e-14	27.3323
CCNL2	-0.508696	8.76506	-9.44914	1.5217e-16	1.46879e-14	27.1025
ABR	-0.546331	8.30644	-9.43402	1.6593e-16	1.56548e-14	27.0176
TRANK1	-0.713463	9.86871	-9.43126	1.68569e-16	1.57851e-14	27.0021
RPS10	0.77442	10.639	9.42537	1.7435e-16	1.62055e-14	26.9691
UBL5	0.785777	9.09976	9.41088	1.89426e-16	1.73498e-14	26.8878
MRPS15	0.613665	6.79048	9.40398	1.97057e-16	1.7789e-14	26.8491
GSTO1	0.722217	10.7158	9.39998	2.01612e-16	1.7942e-14	26.8267
ADAM8	-0.774214	8.70535	-9.39154	2.11594e-16	1.8567e-14	26.7793
SVIL	-0.518989	7.62103	-9.36268	2.4955e-16	2.15955e-14	26.6176
MRPS31	0.74737	7.61768	9.35641	2.5867e-16	2.20565e-14	26.5824
GBF1	-0.607077	7.45374	-9.35544	2.60096e-16	2.20565e-14	26.577
PRPF8	-0.599215	10.2034	-9.35541	2.6015e-16	2.20565e-14	26.5768
ATP2A3	-0.678224	8.75885	-9.34294	2.79357e-16	2.3526e-14	26.507
ICAM1	-0.583366	6.96076	-9.34067	2.83006e-16	2.36744e-14	26.4943
CXorf21	0.520238	7.36956	9.29794	3.61244e-16	2.94344e-14	26.255
NOTCH1	-0.58521	9.68725	-9.29386	3.69759e-16	2.9811e-14	26.2322
ARID3A	-0.721805	8.35783	-9.29345	3.70618e-16	2.9811e-14	26.2299
G6PD	-0.908751	9.86854	-9.26906	4.2597e-16	3.36168e-14	26.0935
PFAS	-0.512131	6.96038	-9.25497	4.61622e-16	3.57918e-14	26.0147
CCDC15	0.544218	6.12555	9.25372	4.6494e-16	3.57918e-14	26.0077
PI4KA	-0.54549	8.95789	-9.24828	4.79579e-16	3.66936e-14	25.9773
LY96	1.31341	7.98186	9.22741	5.40186e-16	4.04146e-14	25.8606
SIRPA	-0.583338	8.93533	-9.22712	5.41094e-16	4.04146e-14	25.859
TTBK2	0.860052	5.61089	9.22606	5.44374e-16	4.0419e-14	25.8531
PBXIP1	-0.505679	9.4169	-9.21706	5.73019e-16	4.22955e-14	25.8028
ATP6V1G1	0.993562	9.71024	9.21192	5.9005e-16	4.32979e-14	25.7741
SLC6A6	-0.600431	6.41437	-9.19567	6.47277e-16	4.64116e-14	25.6834
RPLP0	0.626682	12.8974	9.18726	6.79038e-16	4.84123e-14	25.6364
GSN	-0.700483	8.49312	-9.17723	7.18983e-16	5.06843e-14	25.5804
SLC7A6	-0.51047	7.54145	-9.15472	8.17257e-16	5.69719e-14	25.4549
GANAB	-0.542297	9.36999	-9.1518	8.30955e-16	5.76068e-14	25.4386
VAMP2	-0.637012	8.23301	-9.1505	8.37128e-16	5.77158e-14	25.4313
CD37	-0.723646	11.6431	-9.14849	8.46785e-16	5.80626e-14	25.4201
RBX1	1.13834	8.67906	9.13938	8.91812e-16	6.0489e-14	25.3693
NCOA6	-0.612521	9.13062	-9.13515	9.1353e-16	6.16289e-14	25.3457
LSM14B	-0.526466	7.05527	-9.10575	1.07978e-15	7.24549e-14	25.1819
CYTH4	-0.560296	9.65229	-9.08759	1.19725e-15	7.94871e-14	25.0807
EVI2A	2.17518	7.70664	9.05395	1.4493e-15	9.32608e-14	24.8934
RPS15A	1.48606	11.716	9.03875	1.57994e-15	1.01149e-13	24.8089
IGF2R	-0.868536	10.183	-8.99023	2.08058e-15	1.28064e-13	24.5392
NTAN1	0.675845	8.67591	8.99011	2.08201e-15	1.28064e-13	24.5385
SLC26A2	0.742268	8.13566	8.98413	2.15373e-15	1.31829e-13	24.5053
RSRC1	0.757862	6.49731	8.97779	2.23255e-15	1.35334e-13	24.4701
NDUFA7	0.544285	8.19286	8.97505	2.26748e-15	1.36136e-13	24.4549
ZNF22	0.976254	7.18351	8.97187	2.30877e-15	1.37954e-13	24.4372
HSP90AB1	-0.544321	10.8965	-8.96602	2.38658e-15	1.41928e-13	24.4047
ARHGDIA	-0.60004	8.27193	-8.96167	2.44602e-15	1.43423e-13	24.3806
ANKFY1	-0.565043	7.02914	-8.94904	2.62752e-15	1.5335e-13	24.3105
CD52	1.21873	10.3953	8.93669	2.81784e-15	1.63696e-13	24.242
TP53TG1	0.501564	6.30704	8.93069	2.91524e-15	1.678e-13	24.2087
DDX21	-0.768826	9.66448	-8.91827	3.12747e-15	1.7756e-13	24.1398
SLC25A36	0.832333	8.31366	8.91748	3.1414e-15	1.7756e-13	24.1355
GTPBP8	0.575498	8.01209	8.90636	3.34558e-15	1.86579e-13	24.0738
EID1	0.74471	7.5251	8.90424	3.38579e-15	1.87987e-13	24.0621
RPS21	0.713585	9.74158	8.8974	3.51936e-15	1.93688e-13	24.0242
PTPN4	0.844024	8.90847	8.88139	3.85297e-15	2.11123e-13	23.9354
RHOB	-0.556662	9.68369	-8.87007	4.1075e-15	2.24091e-13	23.8728
TMBIM4	0.514777	10.3747	8.86367	4.2588e-15	2.31339e-13	23.8373
RPL35	1.21164	10.9341	8.84571	4.71366e-15	2.52765e-13	23.7379
ZNF692	-0.515392	7.75105	-8.82547	5.28431e-15	2.80964e-13	23.626
SPI1	-0.733262	9.9963	-8.80136	6.05441e-15	3.15231e-13	23.4927
CD48	0.824163	11.2913	8.79735	6.19314e-15	3.21122e-13	23.4705
AGO3	0.689734	7.9698	8.79599	6.2407e-15	3.22256e-13	23.463
COX20	0.58371	8.4752	8.78165	6.7665e-15	3.47976e-13	23.3838
CALCOCO1	-0.50041	9.50197	-8.77835	6.89333e-15	3.52241e-13	23.3656
HNRNPA0	-0.513331	9.21317	-8.76976	7.23529e-15	3.66082e-13	23.3181
CSF3R	-0.699519	12.295	-8.74425	8.35396e-15	4.19302e-13	23.1773
COPG1	-0.630532	8.03643	-8.7293	9.0879e-15	4.54323e-13	23.0948
CD74	-0.512113	13.2925	-8.70739	1.02801e-14	5.03886e-13	22.9741
UBA1	-0.662439	10.9215	-8.69379	1.10976e-14	5.41841e-13	22.8992
COX6A1	0.608121	10.7807	8.67181	1.25579e-14	6.08402e-13	22.7781
PNP	0.786058	9.76898	8.64134	1.49018e-14	7.10981e-13	22.6105
GPR171	0.821553	9.3672	8.63234	1.5675e-14	7.42226e-13	22.5609
RAB35	-0.509255	7.61119	-8.61401	1.73727e-14	8.08343e-13	22.4602
PRKCSH	-0.553244	9.52143	-8.60605	1.81668e-14	8.3196e-13	22.4165
PLEC	-0.823887	7.69973	-8.59866	1.8935e-14	8.60856e-13	22.3759
LGALS3	0.727643	12.6365	8.59259	1.95912e-14	8.87474e-13	22.3425
CTSO	0.520367	8.29875	8.55635	2.40032e-14	1.06053e-12	22.1436
SLC16A7	0.806624	6.67911	8.54906	2.50032e-14	1.097e-12	22.1037
SCAF11	0.676435	9.85156	8.53607	2.68885e-14	1.16746e-12	22.0325
LYRM2	0.834235	5.57824	8.51491	3.02679e-14	1.30069e-12	21.9166
LGALS1	0.57378	11.4199	8.49099	3.46009e-14	1.45695e-12	21.7856
FAU	0.580372	12.3956	8.4897	3.48514e-14	1.45772e-12	21.7785
LPAR6	1.43923	6.96363	8.48105	3.65772e-14	1.52482e-12	21.7312
UGCG	0.59478	7.36242	8.45235	4.29348e-14	1.77804e-12	21.5743
LEF1	-0.505331	8.33431	-8.44091	4.57669e-14	1.88289e-12	21.5117
KLHDC10	0.564649	7.97962	8.4363	4.69587e-14	1.92561e-12	21.4866
ACTN1	-0.587474	10.4315	-8.43376	4.76297e-14	1.94579e-12	21.4727
DENND5A	-0.537604	10.7405	-8.43327	4.77609e-14	1.94579e-12	21.47
CBX4	-0.520667	7.03396	-8.41097	5.40838e-14	2.17514e-12	21.3483
HIGD1A	0.664276	7.908	8.39889	5.78525e-14	2.30455e-12	21.2823
TMEM260	0.72117	8.86005	8.39487	5.91621e-14	2.34185e-12	21.2604
PIK3R1	0.68323	8.10234	8.3909	6.04855e-14	2.3867e-12	21.2388
ATP6V1A	-1.05652	9.12495	-8.38839	6.13361e-14	2.41268e-12	21.2251
HAX1	0.546715	9.55778	8.38389	6.28931e-14	2.45851e-12	21.2006
ZFP36L2	-0.664524	10.1955	-8.35196	7.51252e-14	2.90053e-12	21.0266
CRBN	0.655808	9.33725	8.34881	7.64558e-14	2.92957e-12	21.0094
ZMIZ1	-0.731405	9.4621	-8.34852	7.65779e-14	2.92957e-12	21.0078
FLOT2	-0.672971	10.2544	-8.3318	8.40406e-14	3.18593e-12	20.9168
HIST1H4J	0.749141	6.60642	8.32305	8.82278e-14	3.32457e-12	20.8692
RTP4	0.62064	7.43954	8.32133	8.90787e-14	3.34659e-12	20.8598
NDUFA6	0.689953	7.79886	8.29881	1.00947e-13	3.76988e-12	20.7374
SREK1IP1	0.893043	6.58544	8.29583	1.02632e-13	3.82143e-12	20.7212
FLJ10038	0.555869	6.05146	8.28456	1.09259e-13	4.03228e-12	20.66
ZNF430	0.663599	7.36133	8.2699	1.18519e-13	4.33579e-12	20.5803
PDCD10	1.29578	7.93751	8.26008	1.25157e-13	4.53892e-12	20.527
SH2B2	-0.620677	9.24619	-8.25372	1.29645e-13	4.68813e-12	20.4925
MRPL13	0.958391	5.67052	8.25012	1.3226e-13	4.76897e-12	20.473
EHBP1L1	-0.594845	8.79352	-8.23687	1.42342e-13	5.07416e-12	20.4011
COX7A2	1.24897	9.56576	8.23366	1.44891e-13	5.15042e-12	20.3837
RPL30	0.784791	12.85	8.22821	1.49333e-13	5.2784e-12	20.3542
PRDX4	0.89912	8.2408	8.22489	1.52108e-13	5.36138e-12	20.3362
C14orf2	1.13787	7.84442	8.21846	1.5762e-13	5.52461e-12	20.3013
VAMP8	0.634257	10.3714	8.21642	1.59414e-13	5.56316e-12	20.2902
STIP1	-0.77869	7.87449	-8.14401	2.37898e-13	8.0246e-12	19.8985
PLXDC2	0.73807	6.53145	8.13206	2.54127e-13	8.52618e-12	19.8339
TIMM8B	0.823243	8.4266	8.11352	2.81489e-13	9.39396e-12	19.7339
LSM1	0.668395	8.22446	8.10638	2.92801e-13	9.71772e-12	19.6953
RPL39	1.35738	12.0297	8.10557	2.9411e-13	9.71772e-12	19.691
ZNF271	0.761864	7.23395	8.07455	3.48937e-13	1.12107e-11	19.5238
ATP5L	0.711523	9.60067	8.07376	3.50466e-13	1.12185e-11	19.5195
CCDC53	0.568471	7.88633	8.06554	3.66695e-13	1.16784e-11	19.4752
PSMC2	0.535739	8.70587	8.05457	3.89511e-13	1.23424e-11	19.4161
GRN	-0.550526	11.4559	-8.04199	4.17415e-13	1.29968e-11	19.3485
CLPTM1	-0.522297	8.69567	-8.03351	4.37341e-13	1.35575e-11	19.3028
CD6	-0.651933	8.38455	-8.02784	4.51196e-13	1.39449e-11	19.2723
C11orf73	0.718007	6.30613	8.01544	4.83023e-13	1.48916e-11	19.2057
COX7C	1.16159	8.30441	8.01499	4.84203e-13	1.48916e-11	19.2033
RPS27L	1.27008	6.73254	8.01092	4.95148e-13	1.5191e-11	19.1814
LOC100129361	0.525573	7.95821	7.97602	5.99703e-13	1.77898e-11	18.994
PSMB7	0.544439	9.72393	7.96761	6.28008e-13	1.84982e-11	18.9489
MYC	-0.608611	9.7897	-7.96143	6.49668e-13	1.90468e-11	18.9158
DENND3	-0.546224	9.3563	-7.95882	6.59021e-13	1.9276e-11	18.9018
FCGR1B	1.00774	9.38114	7.95673	6.66633e-13	1.94533e-11	18.8905
CD244	0.508992	8.42757	7.94684	7.03748e-13	2.04887e-11	18.8376
MPC2	0.630371	8.81515	7.94514	7.10351e-13	2.05854e-11	18.8284
HGS	-0.525314	9.0747	-7.93763	7.40146e-13	2.13694e-11	18.7882
MVP	-0.513788	10.1383	-7.93286	7.59768e-13	2.1866e-11	18.7627
INPP4B	0.618987	6.74338	7.92981	7.72568e-13	2.21835e-11	18.7463
RPL41	1.02012	13.0304	7.92884	7.76643e-13	2.22496e-11	18.7412
RORA	0.859042	6.93653	7.90823	8.6937e-13	2.4625e-11	18.6309
MSL2	-0.590698	9.15524	-7.90221	8.9847e-13	2.53919e-11	18.5987
RPS18	0.657425	12.9805	7.85825	1.1424e-12	3.13672e-11	18.3638
SPIN1	0.700082	6.73158	7.85057	1.19132e-12	3.24971e-11	18.3228
SNORA21	0.742694	6.78194	7.84449	1.23148e-12	3.35198e-11	18.2904
NDUFB1	0.715935	8.35576	7.84282	1.24276e-12	3.371e-11	18.2815
STAT3	-0.584757	11.2257	-7.82878	1.34161e-12	3.61255e-11	18.2067
LITAF	-0.552863	12.6277	-7.819	1.41507e-12	3.78599e-11	18.1545
NDUFB6	0.546547	9.61435	7.81428	1.45197e-12	3.87644e-11	18.1294
PTCD2	0.581215	7.51761	7.8111	1.47731e-12	3.93574e-11	18.1125
RPS27	0.962581	12.7053	7.80725	1.50867e-12	4.01076e-11	18.0919
DNAJC15	1.06876	6.82048	7.80444	1.53194e-12	4.06401e-11	18.077
METTL9	0.666677	10.8863	7.80032	1.56668e-12	4.14225e-11	18.055
RPS7	1.64257	9.67826	7.79707	1.59461e-12	4.20361e-11	18.0378
FLNA	-0.689849	10.5809	-7.79141	1.64453e-12	4.31705e-11	18.0076
RPS29	0.880012	11.9368	7.77373	1.81057e-12	4.71349e-11	17.9136
METAP2	0.642557	6.93714	7.76989	1.84874e-12	4.80289e-11	17.8932
PPA2	0.87496	8.06092	7.75849	1.96696e-12	5.06805e-11	17.8326
OGDH	-0.523762	9.0351	-7.74797	2.08261e-12	5.32231e-11	17.7768
CKS2	0.970377	5.4184	7.73537	2.23015e-12	5.66476e-11	17.7099
PTER	0.760299	7.98399	7.71294	2.51878e-12	6.25854e-11	17.5909
TMEM14B	0.694871	8.71571	7.69958	2.70802e-12	6.69603e-11	17.5201
RPL34	1.33389	8.82722	7.69325	2.80247e-12	6.86824e-11	17.4866
HBD	1.11809	12.6195	7.6864	2.90847e-12	7.07276e-11	17.4503
DRG1	0.568687	9.04097	7.68242	2.97185e-12	7.21291e-11	17.4292
SOWAHC	0.528354	5.48465	7.68058	3.0016e-12	7.25705e-11	17.4195
GZMK	0.859749	9.72282	7.67217	3.14146e-12	7.55153e-11	17.375
MTMR3	-0.567296	8.08356	-7.65216	3.50062e-12	8.33507e-11	17.2692
FAM169A	0.731543	5.29837	7.62895	3.96846e-12	9.29033e-11	17.1466
MRPL11	0.557645	8.04113	7.62788	3.99144e-12	9.32675e-11	17.141
RPL31	0.918284	7.98889	7.62525	4.04849e-12	9.44245e-11	17.1271
AHSP	1.26734	10.8956	7.62064	4.15072e-12	9.66294e-11	17.1028
FKBP1B	0.995643	8.14239	7.60632	4.48413e-12	1.03432e-10	17.0273
ATP5E	0.779008	11.1916	7.59524	4.76042e-12	1.09402e-10	16.9688
MXD1	-0.858826	7.29679	-7.58847	4.93731e-12	1.12848e-10	16.9332
GYPA	0.843442	6.08468	7.57761	5.235e-12	1.18358e-10	16.876
MRPL15	0.866873	7.532	7.55726	5.84159e-12	1.3048e-10	16.7689
TMEM259	-0.643355	6.04274	-7.55135	6.03034e-12	1.33927e-10	16.7378
GLRX	0.775667	8.692	7.54197	6.34234e-12	1.40359e-10	16.6885
POLR1D	0.749127	11.1548	7.53057	6.74347e-12	1.48451e-10	16.6286
RPL15	0.542099	10.8393	7.52581	6.91831e-12	1.51767e-10	16.6036
ALG5	0.563997	8.4414	7.51411	7.36723e-12	1.60493e-10	16.5422
APBB1IP	-0.941069	8.91065	-7.50595	7.69728e-12	1.67393e-10	16.4994
THOC7	0.621846	8.05477	7.49476	8.17371e-12	1.77354e-10	16.4408
RWDD1	0.899064	7.03036	7.49454	8.1836e-12	1.77354e-10	16.4396
HINT1	1.1379	8.77149	7.49142	8.32184e-12	1.79729e-10	16.4232
ZNF136	0.589791	6.76659	7.48489	8.61853e-12	1.85498e-10	16.389
MED13	0.501059	9.72186	7.47159	9.25525e-12	1.98521e-10	16.3194
MRPL33	0.536048	8.54454	7.46859	9.40556e-12	2.01401e-10	16.3036
COX7B	1.27446	6.94991	7.45185	1.02881e-11	2.18067e-10	16.2161
RSL24D1	1.38692	6.35807	7.44393	1.07339e-11	2.26369e-10	16.1746
LONRF1	0.558466	7.3596	7.42413	1.19333e-11	2.49565e-10	16.0712
MS4A4A	1.19785	6.04796	7.39759	1.37517e-11	2.82879e-10	15.9327
NFAT5	0.871949	6.98981	7.38729	1.4529e-11	2.97892e-10	15.879
HMGB1	0.64949	10.0364	7.38359	1.48186e-11	3.03333e-10	15.8597
LEPROT	0.525686	9.34477	7.37652	1.53884e-11	3.12956e-10	15.8229
SDF4	-0.58934	8.78237	-7.37562	1.54626e-11	3.13955e-10	15.8182
TMA7	0.621332	9.5469	7.3624	1.65917e-11	3.35253e-10	15.7494
IGSF6	0.690539	9.40296	7.35689	1.70857e-11	3.44127e-10	15.7208
ETFA	0.574579	8.98978	7.33797	1.88974e-11	3.76986e-10	15.6224
ZBTB18	-0.533455	7.60739	-7.32185	2.05904e-11	4.09458e-10	15.5386
COX6C	0.69075	8.55553	7.32013	2.07796e-11	4.12567e-10	15.5297
PFDN5	1.10995	9.68251	7.31495	2.13594e-11	4.21632e-10	15.5028
STX8	0.564598	8.56795	7.30355	2.26934e-11	4.45629e-10	15.4437
CKLF	0.635196	8.77614	7.30014	2.31085e-11	4.52365e-10	15.426
CR2	-0.571911	6.29489	-7.29814	2.33552e-11	4.56482e-10	15.4156
TRIAP1	0.628192	7.50489	7.29755	2.34291e-11	4.57215e-10	15.4125
XK	1.60607	7.82344	7.28613	2.48931e-11	4.79813e-10	15.3534
CHCHD2	0.624412	11.3135	7.27967	2.57624e-11	4.94291e-10	15.3199
SLIRP	0.80371	6.57052	7.27345	2.66263e-11	5.09309e-10	15.2877
LTBP3	-0.702476	7.82921	-7.2618	2.83233e-11	5.34438e-10	15.2274
BCOR	-0.552275	5.83743	-7.26146	2.83744e-11	5.34598e-10	15.2256
ULK1	-0.514031	8.37384	-7.26082	2.84708e-11	5.3561e-10	15.2223
CD7	-0.607678	9.43937	-7.26027	2.85534e-11	5.36359e-10	15.2195
CNIH4	1.09249	6.75583	7.25899	2.87476e-11	5.38396e-10	15.2129
SMC5	0.524243	6.29079	7.22069	3.52111e-11	6.45948e-10	15.015
CCDC59	0.517555	7.0016	7.20432	3.8394e-11	6.96197e-10	14.9305
CCNT1	0.705846	7.48639	7.18742	4.19806e-11	7.51458e-10	14.8434
RNF24	-0.652073	10.1823	-7.16764	4.65994e-11	8.28228e-10	14.7415
ZWILCH	0.668012	5.51273	7.14282	5.3111e-11	9.26893e-10	14.6139
HMBS	0.737998	9.23389	7.13859	5.43063e-11	9.45125e-10	14.5922
PLEKHA1	0.530475	9.01348	7.13733	5.46661e-11	9.48756e-10	14.5858
CXCR2	-0.53007	11.8733	-7.11152	6.26169e-11	1.07632e-09	14.4533
TFDP2	0.515301	6.40908	7.11076	6.28667e-11	1.07767e-09	14.4494
TXNDC9	1.05731	6.64489	7.10063	6.63052e-11	1.13197e-09	14.3975
SEC16A	-0.511809	9.5966	-7.06848	7.84925e-11	1.30974e-09	14.2329
ARL4A	0.532677	7.80482	7.05901	8.24846e-11	1.36366e-09	14.1846
ZYX	-0.640171	11.4716	-7.04369	8.9377e-11	1.46793e-09	14.1063
RPL24	0.801164	11.7394	7.04012	9.10646e-11	1.49175e-09	14.0881
MRPS33	0.689959	7.3309	7.03554	9.32746e-11	1.52199e-09	14.0647
HOPX	0.73995	9.13424	7.03442	9.38215e-11	1.52893e-09	14.059
KIF1B	-0.557487	7.72739	-7.00548	1.09147e-10	1.76034e-09	13.9115
BRD1	-0.507387	8.39805	-6.98247	1.23075e-10	1.95983e-09	13.7944
AP1S2	0.610236	8.79818	6.9811	1.23958e-10	1.97139e-09	13.7874
CCNB1IP1	0.513297	7.74664	6.97159	1.30256e-10	2.05592e-09	13.7391
RPS24	1.25103	10.309	6.96974	1.31524e-10	2.07072e-09	13.7296
THRAP3	-0.529411	6.63351	-6.94753	1.47653e-10	2.30441e-09	13.6169
C11orf57	0.603368	6.74915	6.93584	1.56906e-10	2.43972e-09	13.5576
TLE3	-0.541534	8.88369	-6.93435	1.58128e-10	2.45569e-09	13.5501
COMMD8	1.23654	5.934	6.92691	1.64364e-10	2.54622e-09	13.5124
SRRM2	-0.588618	8.75634	-6.92518	1.6585e-10	2.56607e-09	13.5036
USP1	0.851866	8.24294	6.92054	1.69898e-10	2.62224e-09	13.4801
CLIC1	0.757853	11.8722	6.91954	1.70782e-10	2.63265e-09	13.475
XAF1	0.793489	7.67642	6.91842	1.71783e-10	2.64483e-09	13.4694
CREG1	0.849859	9.46779	6.91751	1.72595e-10	2.65407e-09	13.4648
SNRPD2	1.18005	9.43959	6.91096	1.78571e-10	2.73591e-09	13.4316
ANXA1	1.1015	9.89255	6.90893	1.80458e-10	2.76144e-09	13.4213
NUP153	-0.516805	8.8886	-6.90375	1.85375e-10	2.81949e-09	13.3951
CD3E	-0.560423	10.6734	-6.90119	1.87856e-10	2.8476e-09	13.3822
TPRKB	0.577113	6.48716	6.8889	2.00221e-10	3.01605e-09	13.3201
UFL1	0.844035	6.56973	6.88151	2.08046e-10	3.10781e-09	13.2827
ACTN4	-0.572166	9.28083	-6.87218	2.18346e-10	3.24237e-09	13.2356
TRAK2	0.741632	8.72439	6.86252	2.29546e-10	3.38585e-09	13.1869
FLI1	-0.720901	8.9149	-6.85536	2.38212e-10	3.49192e-09	13.1508
GZMA	0.894792	9.48153	6.8338	2.66315e-10	3.86774e-09	13.0421
MCUR1	0.503349	7.85407	6.81903	2.87425e-10	4.1503e-09	12.9678
KIAA0247	-0.613673	10.5902	-6.81087	2.99783e-10	4.3188e-09	12.9268
GNA13	-0.608227	5.76588	-6.80822	3.03907e-10	4.36818e-09	12.9135
SUPT6H	-0.504726	8.37299	-6.8071	3.05668e-10	4.38345e-09	12.9079
CLEC2B	0.992784	6.99498	6.76648	3.76822e-10	5.28308e-09	12.704
FIS1	0.630831	10.8667	6.74988	4.104e-10	5.7092e-09	12.6209
POLR2K	0.946765	5.49282	6.74615	4.18323e-10	5.80013e-09	12.6023
ZBTB38	0.614771	8.36632	6.74158	4.28273e-10	5.91807e-09	12.5794
ITM2A	0.740162	9.24814	6.74138	4.28716e-10	5.91807e-09	12.5784
POMP	0.573315	9.99275	6.72194	4.73685e-10	6.48887e-09	12.4812
PDIA3	-0.532796	9.84309	-6.69632	5.40144e-10	7.29282e-09	12.3534
FPR2	-0.8837	10.0094	-6.69486	5.44193e-10	7.32675e-09	12.3461
HK2	-0.644652	8.00643	-6.6875	5.65093e-10	7.57563e-09	12.3094
CDC37	-0.610309	9.27865	-6.67701	5.96251e-10	7.97628e-09	12.2572
ACP1	0.555946	8.76176	6.6692	6.20522e-10	8.25558e-09	12.2184
PSMD14	0.504338	7.89005	6.66283	6.41043e-10	8.50296e-09	12.1867
MYL12B	0.500488	10.389	6.6551	6.66869e-10	8.81757e-09	12.1482
ISCA1	0.869499	8.21549	6.64004	7.20132e-10	9.44223e-09	12.0734
TNFSF10	0.612551	9.55828	6.6059	8.56946e-10	1.10041e-08	11.9042
SERPINE2	-0.513637	5.92232	-6.60504	8.60685e-10	1.10229e-08	11.8999
COPS5	0.546926	8.23581	6.59625	9.00051e-10	1.14627e-08	11.8564
OPTN	0.517197	9.1758	6.59008	9.28703e-10	1.17949e-08	11.8259
ARL6IP5	0.539709	10.741	6.58582	9.4907e-10	1.20292e-08	11.8048
NDUFB2	0.695868	8.49345	6.55622	1.10288e-09	1.38251e-08	11.6587
NBEAL2	-0.517155	9.77177	-6.54754	1.15248e-09	1.44037e-08	11.6159
COMMD3	0.526768	8.36016	6.54542	1.16494e-09	1.4516e-08	11.6054
ITGA6	-0.578175	6.79776	-6.54036	1.1952e-09	1.48049e-08	11.5804
ATP5C1	0.825665	8.9271	6.53966	1.19941e-09	1.48278e-08	11.577
TEFM	0.504422	6.56692	6.53745	1.21295e-09	1.49804e-08	11.5661
AGPAT5	0.582757	7.31361	6.53617	1.22083e-09	1.50629e-08	11.5598
TSPAN5	0.886593	10.7703	6.52426	1.29668e-09	1.59205e-08	11.5012
CCDC176	1.0906	7.06621	6.51784	1.33946e-09	1.63817e-08	11.4696
TRAT1	1.04539	6.39028	6.50362	1.43926e-09	1.75168e-08	11.3997
KTN1	0.679887	7.54212	6.48388	1.59002e-09	1.91842e-08	11.3028
PJA2	0.667754	9.63806	6.48313	1.59604e-09	1.92383e-08	11.2991
BCL6	-0.73433	10.6287	-6.478	1.63787e-09	1.97236e-08	11.274
COPS2	0.912969	6.03409	6.4557	1.83257e-09	2.17139e-08	11.1648
GNG11	0.720477	9.01035	6.44923	1.89316e-09	2.23685e-08	11.1331
ACAT1	0.621712	7.29177	6.44879	1.8974e-09	2.23975e-08	11.131
UQCRQ	1.22344	7.27434	6.42478	2.14079e-09	2.50117e-08	11.0136
PTGDR	0.506661	6.0742	6.42088	2.18305e-09	2.54344e-08	10.9946
COMMD10	0.573495	7.32527	6.40808	2.32785e-09	2.69215e-08	10.9322
PYROXD1	0.757497	7.4887	6.38722	2.58431e-09	2.96687e-08	10.8306
2021-09-15	0.561686	9.57171	6.3783	2.70242e-09	3.08587e-08	10.7871
PSMA2	0.869477	7.49318	6.37631	2.72933e-09	3.11343e-08	10.7775
VRK1	0.642727	6.70264	6.36567	2.87848e-09	3.25398e-08	10.7258
RPL7	1.16114	11.1548	6.36475	2.89183e-09	3.26613e-08	10.7213
MRPL19	0.534765	5.84239	6.3642	2.89975e-09	3.26972e-08	10.7187
FOS	-0.747272	9.34415	-6.35378	3.05468e-09	3.42233e-08	10.6681
SGK1	-0.562189	10.312	-6.34876	3.13225e-09	3.49987e-08	10.6437
IGHM	-0.600371	8.94146	-6.34843	3.13737e-09	3.50247e-08	10.6421
CLIC2	0.831665	5.40802	6.30815	3.83497e-09	4.20272e-08	10.447
NUP37	0.577741	7.50165	6.30582	3.87967e-09	4.2406e-08	10.4358
RPS17	1.03479	10.9358	6.30413	3.91251e-09	4.27277e-08	10.4276
ICT1	0.524539	7.10819	6.30386	3.91762e-09	4.27464e-08	10.4263
C3orf14	0.59223	5.55946	6.29843	4.0249e-09	4.36889e-08	10.4001
SNAPC1	0.532594	5.25718	6.24599	5.22116e-09	5.51939e-08	10.1473
MRPL22	0.596861	6.64498	6.24245	5.31348e-09	5.59342e-08	10.1303
CENPT	-0.506679	7.10594	-6.24144	5.34005e-09	5.60728e-08	10.1255
CMC2	0.511677	7.25418	6.18934	6.9072e-09	7.15161e-08	9.8756
BLVRB	0.539815	12.6001	6.18389	7.0955e-09	7.33397e-08	9.84949
TBPL1	0.537694	8.45339	6.16795	7.67476e-09	7.87432e-08	9.77331
SS18L2	0.517902	8.41015	6.16332	7.85143e-09	8.03587e-08	9.75122
AKR1C3	0.977145	5.83713	6.16037	7.96624e-09	8.14673e-08	9.73713
CGRRF1	0.636256	6.01085	6.15619	8.13173e-09	8.29569e-08	9.71717
CD3D	0.68529	10.4634	6.15023	8.37307e-09	8.52111e-08	9.68879
GYPB	0.852309	7.70816	6.13433	9.05329e-09	9.13923e-08	9.61298
CA1	0.715363	7.34834	6.1326	9.13043e-09	9.2023e-08	9.60475
PPBP	0.847541	11.1764	6.12081	9.67361e-09	9.69524e-08	9.54867
SOD1	0.516356	10.6091	6.09631	1.09064e-08	1.08356e-07	9.43229
SAR1B	0.766827	5.93349	6.0922	1.11278e-08	1.10381e-07	9.41279
NR1D2	0.868698	7.7631	6.09	1.12478e-08	1.1122e-07	9.40238
SUZ12	0.733387	9.31462	6.06774	1.25395e-08	1.22448e-07	9.29693
MYL6B	0.507591	6.7349	6.06293	1.28375e-08	1.24775e-07	9.27415
ATP5J	0.630917	8.4873	6.05972	1.30402e-08	1.26452e-07	9.25895
BPGM	1.23052	9.04304	6.05153	1.35712e-08	1.31073e-07	9.22024
ATG2B	-0.604038	5.84151	-6.03842	1.44653e-08	1.38983e-07	9.15836
DNAJB14	0.928408	8.082	6.02658	1.5323e-08	1.46326e-07	9.1025
IGK	-0.550279	7.1365	-6.02045	1.57862e-08	1.50292e-07	9.07362
HIRA	-0.607124	7.35265	-6.00869	1.67144e-08	1.58288e-07	9.01822
GLRX5	0.774173	12.0171	5.98822	1.84588e-08	1.72981e-07	8.92198
CAPZA1	0.735204	10.6765	5.96401	2.07537e-08	1.92902e-07	8.80838
UBE2W	0.739703	6.39878	5.96132	2.10248e-08	1.94988e-07	8.7958
RMDN1	0.511148	6.5982	5.96095	2.10623e-08	1.95192e-07	8.79408
GPR183	0.734015	7.94304	5.95552	2.16226e-08	1.99941e-07	8.76863
MRPL3	0.926903	8.03753	5.90988	2.69446e-08	2.44167e-07	8.55539
AOC2	-0.509628	6.49745	-5.90984	2.69502e-08	2.44167e-07	8.55519
C9orf78	0.634978	8.46077	5.90282	2.7875e-08	2.51818e-07	8.5225
TNFAIP6	1.0033	8.00399	5.89188	2.93799e-08	2.63893e-07	8.47157
MTHFD2	0.847859	7.25828	5.88135	3.09029e-08	2.76189e-07	8.42261
GNG10	0.747997	9.39212	5.87075	3.25148e-08	2.89154e-07	8.37336
ADPRM	0.555961	6.47157	5.86754	3.30192e-08	2.92809e-07	8.35844
MSMO1	0.501036	7.12507	5.83873	3.79011e-08	3.33275e-07	8.2249
S100A12	1.01188	10.8673	5.82873	3.97571e-08	3.48617e-07	8.17861
VTI1B	0.500839	9.92678	5.82575	4.03253e-08	3.53107e-07	8.16487
UQCRB	0.735634	6.1733	5.81936	4.15751e-08	3.63124e-07	8.13532
SEC62	0.578344	8.98439	5.8037	4.47979e-08	3.87138e-07	8.06303
TSC22D3	-0.527735	10.6167	-5.79061	4.76793e-08	4.10906e-07	8.00269
ZBTB44	0.507827	8.47111	5.78345	4.933e-08	4.23968e-07	7.96975
SNX3	0.530978	10.5846	5.78237	4.95858e-08	4.25875e-07	7.96474
RPF1	0.526346	8.84038	5.76794	5.31046e-08	4.54231e-07	7.89838
CD69	0.814406	4.83509	5.76024	5.508e-08	4.69209e-07	7.86304
C12orf29	0.833014	5.85773	5.74208	6.00337e-08	5.07616e-07	7.7797
DUSP1	-0.501199	9.44404	-5.72319	6.56474e-08	5.50999e-07	7.69321
PRKAR1A	-0.61705	9.87147	-5.72298	6.57122e-08	5.51174e-07	7.69226
NDUFA5	0.595376	5.13974	5.72106	6.63109e-08	5.55825e-07	7.68348
GTF2H5	0.83028	7.07333	5.71473	6.83243e-08	5.71175e-07	7.65455
PMAIP1	0.674847	5.89125	5.71179	6.92794e-08	5.78537e-07	7.64112
SNX4	0.587893	5.62634	5.69192	7.60888e-08	6.29791e-07	7.55043
ZNF217	-0.571638	9.13994	-5.6877	7.76172e-08	6.40329e-07	7.5312
MCTS1	0.806954	7.57814	5.67623	8.19262e-08	6.72782e-07	7.47894
MANSC1	-0.51785	8.55201	-5.66979	8.44455e-08	6.91208e-07	7.44965
COPS4	0.743769	7.99775	5.66165	8.77381e-08	7.1419e-07	7.41267
TMCO1	0.662811	6.93458	5.65772	8.93747e-08	7.25403e-07	7.3948
EMG1	0.580588	7.90805	5.65206	9.17836e-08	7.41597e-07	7.36908
FECH	1.01205	9.31161	5.65176	9.1913e-08	7.42165e-07	7.36772
ALPL	-0.714336	9.11109	-5.6347	9.95674e-08	7.97167e-07	7.29038
NAA15	0.734435	7.55535	5.62902	1.02255e-07	8.17262e-07	7.26463
DYSF	-0.562021	10.9558	-5.60602	1.13872e-07	8.9922e-07	7.16063
RNASE6	0.509333	10.3487	5.59464	1.20091e-07	9.40637e-07	7.10924
SNRPG	0.929431	7.40032	5.59048	1.22446e-07	9.56692e-07	7.09048
NUCB1	-0.65646	9.02586	-5.58795	1.23896e-07	9.66223e-07	7.07909
RNASE2	0.87266	9.39102	5.57212	1.33382e-07	1.03424e-06	7.00781
IRS2	-0.541403	9.74203	-5.53506	1.58465e-07	1.21393e-06	6.84135
ATP5O	0.565501	8.34494	5.53259	1.60288e-07	1.22565e-06	6.83031
UCHL3	0.63628	6.95692	5.51804	1.71475e-07	1.30483e-06	6.76515
BCL2A1	1.15892	6.77595	5.50173	1.84915e-07	1.39778e-06	6.69229
MXI1	0.601608	12.1844	5.49196	1.93454e-07	1.45531e-06	6.6487
CLC	1.02061	10.6326	5.49072	1.94571e-07	1.46109e-06	6.64314
CYP4F3	-0.658874	9.5882	-5.49036	1.94888e-07	1.46259e-06	6.64157
CCT2	0.7304	7.85971	5.4889	1.96214e-07	1.47078e-06	6.63502
IL7	0.504796	4.64074	5.48366	2.01013e-07	1.49959e-06	6.61169
NAT1	0.668733	6.18037	5.46702	2.17042e-07	1.60202e-06	6.53764
TAX1BP1	0.604917	7.85097	5.46104	2.23104e-07	1.64192e-06	6.51105
RGCC	0.533472	10.1692	5.46027	2.239e-07	1.64587e-06	6.50761
EML4	-0.584792	7.87927	-5.4493	2.35491e-07	1.72703e-06	6.4589
PPA1	0.510422	9.26899	5.44877	2.36061e-07	1.72918e-06	6.45657
KRR1	0.545179	6.57691	5.43888	2.47035e-07	1.80431e-06	6.41271
PPIG	0.505834	6.82782	5.42665	2.61301e-07	1.89966e-06	6.35854
RPL26L1	0.614053	6.70754	5.40472	2.88928e-07	2.08241e-06	6.26158
MKRN1	0.50754	11.8856	5.39447	3.02791e-07	2.17358e-06	6.21638
SSB	0.532004	7.05633	5.38578	3.15067e-07	2.2514e-06	6.17804
RPA3	0.674266	7.21651	5.3713	3.36579e-07	2.3834e-06	6.11435
CSF2RB	-0.511092	12.0774	-5.37007	3.38472e-07	2.39411e-06	6.10894
PLEK2	0.743739	9.06164	5.36706	3.43153e-07	2.42585e-06	6.0957
MGAM	-0.709593	9.60598	-5.36396	3.4804e-07	2.45211e-06	6.08206
SLPI	0.83959	8.46705	5.35136	3.68591e-07	2.5824e-06	6.02675
MRPL40	0.573704	7.18975	5.34455	3.80176e-07	2.65467e-06	5.99691
S100A8	0.576768	9.89069	5.32857	4.08812e-07	2.83883e-06	5.92691
TMEM106B	0.688921	7.25832	5.28973	4.87415e-07	3.32215e-06	5.75743
ABCG2	0.705011	6.03612	5.28779	4.91705e-07	3.34486e-06	5.74899
SNAP23	-0.669902	8.18777	-5.26955	5.33905e-07	3.61545e-06	5.66967
ANAPC10	0.501457	4.73035	5.24142	6.05986e-07	4.06192e-06	5.5477
YPEL5	0.602167	10.4689	5.23042	6.36665e-07	4.24714e-06	5.50014
EIF1AX	0.576908	7.46559	5.2232	6.57628e-07	4.37768e-06	5.46895
SRSF11	0.565968	7.59547	5.21308	6.88162e-07	4.56881e-06	5.42526
ZCCHC10	0.800328	5.18584	5.20317	7.19362e-07	4.75332e-06	5.38257
MYL4	0.637842	10.0021	5.20096	7.26521e-07	4.79447e-06	5.37304
PADI2	-0.537159	10.3195	-5.19814	7.35735e-07	4.84111e-06	5.36091
EIF3E	0.867618	10.3213	5.18271	7.88265e-07	5.14628e-06	5.29454
NME1	0.550525	7.66063	5.1788	8.02153e-07	5.21794e-06	5.27773
TTC33	0.659498	4.90579	5.13155	9.89847e-07	6.35975e-06	5.07546
SRRD	0.645675	9.48921	5.12625	1.01336e-06	6.49386e-06	5.05288
DYNLT3	0.800691	6.90146	5.12362	1.02524e-06	6.56364e-06	5.04167
BNIP3L	0.574784	11.6172	5.11995	1.04209e-06	6.65792e-06	5.02599
PPID	-0.688325	7.45324	-5.10859	1.09581e-06	6.96568e-06	4.97766
DPM2	0.518324	10.1917	5.1028	1.12429e-06	7.12506e-06	4.95299
RECQL	0.578416	6.60227	5.08477	1.21747e-06	7.64882e-06	4.87644
ZNF292	0.759898	7.14048	5.07589	1.26608e-06	7.91566e-06	4.83881
RNF11	0.882678	8.74992	5.06742	1.31424e-06	8.20043e-06	4.80293
GPR18	0.560481	8.6009	5.06041	1.3554e-06	8.43627e-06	4.77329
OSBPL8	0.7063	10.7012	5.02583	1.57767e-06	9.69471e-06	4.6274
HBQ1	0.643091	10.5784	4.99882	1.77553e-06	1.08205e-05	4.51393
ZNHIT3	0.704025	7.12821	4.98549	1.88186e-06	1.13891e-05	4.45808
VAMP7	0.639846	8.69102	4.98263	1.90541e-06	1.15169e-05	4.44614
STAG2	0.563451	9.58936	4.94812	2.21393e-06	1.32099e-05	4.3021
PIGK	0.741183	5.79081	4.94197	2.27383e-06	1.35479e-05	4.27648
ANPEP	-0.533773	10.2777	-4.93668	2.32652e-06	1.38291e-05	4.2545
FKBP5	-0.646758	6.84515	-4.93022	2.39257e-06	1.41479e-05	4.22764
RPS27A	0.586747	11.2743	4.92903	2.40491e-06	1.4207e-05	4.22271
ZNF654	0.764307	7.16087	4.91422	2.56398e-06	1.50622e-05	4.16127
ERH	0.566143	9.49885	4.86707	3.14138e-06	1.81066e-05	3.96652
NXT2	0.500686	6.00292	4.86566	3.1604e-06	1.81995e-05	3.96073
CHI3L1	-0.62473	8.76434	-4.85909	3.25079e-06	1.86857e-05	3.9337
SLC14A1	0.688684	6.68492	4.85802	3.26577e-06	1.87632e-05	3.92929
NRIP1	0.674211	7.14617	4.82632	3.74049e-06	2.11995e-05	3.79924
THBD	-0.503098	7.53073	-4.81294	3.96023e-06	2.2354e-05	3.74455
CRIPT	0.518559	5.97482	4.79913	4.20026e-06	2.35289e-05	3.68819
ATP5F1	0.675329	10.243	4.79465	4.28107e-06	2.39602e-05	3.66994
SNCA	0.647855	11.3061	4.77378	4.678e-06	2.60308e-05	3.58505
OXR1	0.823394	6.89942	4.77037	4.7462e-06	2.63869e-05	3.57119
PSMA4	0.730476	8.09325	4.75985	4.96248e-06	2.75162e-05	3.52854
IFI27	1.32993	7.6239	4.74524	5.27884e-06	2.90521e-05	3.46939
ERGIC2	0.553114	8.17538	4.74142	5.36486e-06	2.95126e-05	3.45392
MMP9	-0.791616	10.7979	-4.72752	5.68887e-06	3.11177e-05	3.39782
CSTA	1.08886	8.86247	4.70482	6.25939e-06	3.39571e-05	3.3064
NSA2	0.560879	9.61413	4.70242	6.32286e-06	3.42718e-05	3.29675
RB1CC1	0.678385	6.90595	4.65625	7.6716e-06	4.07205e-05	3.11191
CYCS	0.519146	8.92591	4.64783	7.94591e-06	4.20166e-05	3.07834
MRPS28	0.615117	5.55896	4.62284	8.81712e-06	4.62917e-05	2.97895
RPL37	0.578993	12.4975	4.60401	9.53382e-06	4.96598e-05	2.90431
CHMP5	0.604723	6.7688	4.60203	9.61222e-06	5.00058e-05	2.8965
PEX2	0.649649	6.81592	4.5956	9.87189e-06	5.12505e-05	2.87104
ADAMTS5	0.523692	5.12469	4.58974	1.0114e-05	5.24424e-05	2.84791
IFIT5	0.632818	7.6151	4.58058	1.05044e-05	5.42426e-05	2.81176
SIGLEC5	-0.519188	10.1417	-4.57563	1.07211e-05	5.52254e-05	2.79227
PSMD10	0.549717	7.80128	4.55505	1.16703e-05	5.95522e-05	2.71132
LAIR2	0.72609	7.36879	4.5494	1.19451e-05	6.08061e-05	2.68911
KLRB1	0.725792	8.9232	4.52553	1.31749e-05	6.64196e-05	2.59565
ST8SIA4	-0.58782	7.14973	-4.52307	1.33086e-05	6.70666e-05	2.58602
P2RY14	0.668332	6.71081	4.51051	1.40104e-05	7.03775e-05	2.53701
MOSPD1	0.507736	6.30428	4.50563	1.42925e-05	7.1594e-05	2.51801
GZMH	0.834587	9.97549	4.46964	1.65512e-05	8.12856e-05	2.37818
TSPO2	0.536466	6.96462	4.45578	1.7509e-05	8.54211e-05	2.32459
MDH1	0.526714	9.40419	4.44827	1.80508e-05	8.77572e-05	2.29557
EIF2S3	-0.740116	7.03104	-4.4478	1.80847e-05	8.78878e-05	2.29378
RP3-507I15.1	0.610365	7.93283	4.43475	1.90656e-05	9.22265e-05	2.24348
PRKACB	0.683051	8.41696	4.39996	2.19384e-05	0.000104684	2.10989
HDC	-0.50763	6.70197	-4.38618	2.31879e-05	0.000110171	2.05719
NOP10	0.516301	10.2515	4.37899	2.38664e-05	0.00011301	2.02975
RPS25	0.536394	11.576	4.36735	2.50056e-05	0.000117826	1.9854
CAPZA2	0.69438	8.14632	4.36465	2.52776e-05	0.000118929	1.97512
TRIM23	0.500765	5.93862	4.34864	2.69473e-05	0.000126029	1.9143
EPB42	0.617769	12.0044	4.34595	2.72382e-05	0.000127105	1.90409
SUB1	0.741203	6.96472	4.33277	2.87073e-05	0.000133267	1.85416
GPR65	0.746921	7.92404	4.30771	3.17145e-05	0.000145931	1.75951
SELENBP1	0.614216	11.8292	4.28707	3.44153e-05	0.000156802	1.68189
TFEC	0.71409	5.54445	4.25257	3.94304e-05	0.000177465	1.55277
KRT1	0.882198	10.2025	4.24965	3.98859e-05	0.000179258	1.54187
CASP3	0.572058	6.76508	4.23931	4.15386e-05	0.000185887	1.50335
NDUFB3	0.563209	7.63538	4.23646	4.2006e-05	0.000187777	1.49273
DCUN1D1	0.61613	7.1909	4.22543	4.38606e-05	0.000195164	1.45176
DBI	0.703302	7.78031	4.2036	4.77684e-05	0.000211055	1.37084
NUCB2	0.532698	5.79573	4.19267	4.98463e-05	0.000218773	1.33048
SIAH2	0.561986	9.83426	4.13458	6.24352e-05	0.000268853	1.11719
YOD1	0.741455	5.50114	4.08456	7.56665e-05	0.000320116	0.93536
HAT1	0.79429	6.28107	4.06784	8.06582e-05	0.000338721	0.874966
DNAJA1	0.501379	8.79761	4.06694	8.09333e-05	0.000339649	0.871748
KLRC3	0.539146	5.48617	4.05574	8.44631e-05	0.000353281	0.831405
HSP90AA1	0.634504	9.66511	4.05052	8.61603e-05	0.00035978	0.812607
KLF1	0.623452	9.34528	4.02152	9.61831e-05	0.000396878	0.708673
ANKRD46	0.546489	5.94158	4.02048	9.65607e-05	0.000398174	0.704974
FAM46C	0.544492	8.15966	4.00857	0.00010101	0.000414615	0.662446
2021-03-01	0.711221	7.51302	4.00042	0.000104163	0.000425883	0.633441
ZNF12	0.531015	7.85711	3.98037	0.000112334	0.00045558	0.562189
CCNG2	-0.637383	7.73096	-3.9749	0.000114664	0.000463234	0.542824
VBP1	0.506437	8.16935	3.96224	0.000120244	0.000483131	0.498019
CD2AP	0.577462	6.24318	3.94623	0.000127663	0.000509191	0.44158
FHL2	0.501437	7.02295	3.94183	0.000129779	0.000516647	0.426084
TAF7	0.537317	9.11719	3.94136	0.000130008	0.000517229	0.424426
CEBPZ	0.523262	6.44941	3.94006	0.000130639	0.000519079	0.419866
CTNNAL1	0.570011	6.33824	3.93293	0.000134163	0.000530675	0.394783
KLRF1	0.600959	7.78271	3.91947	0.000141056	0.000554852	0.347584
TMEM126B	0.540949	7.48099	3.85433	0.000179467	0.000690147	0.120944
SRP9	0.598101	9.32765	3.85115	0.000181581	0.000697637	0.109931
KAT2B	0.532635	8.71853	3.8409	0.000188537	0.000721269	0.0745916
ACTR6	0.568393	5.45276	3.83838	0.000190288	0.000727522	0.0659055
IFIT1	0.863245	8.07621	3.82391	0.000200636	0.000762902	0.0161437
NDUFA1	0.558793	8.3032	3.80164	0.000217618	0.000819776	-0.060173
WLS	-0.548605	8.45569	-3.79528	0.000222716	0.000837469	-0.081911
ARG1	0.668657	6.484	3.76808	0.000245803	0.000913335	-0.174476
TMOD1	0.585808	9.05163	3.75908	0.000253931	0.000941161	-0.204994
MCTP1	0.681019	7.35229	3.7223	0.000289882	0.00105955	-0.329114
RPL36AL	0.55087	10.5198	3.71157	0.000301241	0.00109819	-0.365121
ANXA3	0.725448	7.32652	3.70416	0.00030933	0.00112529	-0.389934
NOC3L	0.535742	6.46523	3.70118	0.00031265	0.00113615	-0.399931
TRIM58	0.615231	9.3059	3.69419	0.000320542	0.00116147	-0.423272
ZNF267	0.636952	6.07218	3.63289	0.000398396	0.00141097	-0.626637
MYBL1	0.641392	7.70537	3.61819	0.000419568	0.00147886	-0.675012
GMFB	0.502602	6.6933	3.547	0.000537947	0.0018575	-0.906891
SAMSN1	0.554576	7.83703	3.52362	0.000583255	0.00200019	-0.982221
ISG15	0.506864	10.0204	3.50951	0.000612304	0.00209067	-1.02747
CD46	-0.503886	9.55013	-3.50702	0.000617576	0.00210523	-1.03545
MXRA7	0.526827	8.74809	3.49282	0.000648429	0.00219668	-1.08081
GMPR	0.510203	11.0473	3.47776	0.000682747	0.00229866	-1.12878
TMX1	0.538719	6.82033	3.39692	0.000897974	0.00293585	-1.3832
RSAD2	0.674479	7.44716	3.32474	0.00114244	0.00362552	-1.60614
PSMC6	0.641019	6.93099	3.26787	0.00137745	0.00428358	-1.77892
BIRC2	0.527882	9.1317	3.22294	0.00159425	0.00486967	-1.91366
C4BPA	0.516787	6.43625	3.18468	0.00180345	0.00540346	-2.02712
LAMTOR3	0.552338	7.68247	3.04786	0.00277839	0.00789834	-2.42328
IFI44L	0.639594	8.10852	3.0231	0.00300004	0.00845945	-2.49338
JMJD1C	-0.562428	7.86111	-3.00896	0.00313379	0.00878918	-2.53317
RPS23	0.55216	12.9746	2.97875	0.00343825	0.0095451	-2.61768
PF4V1	0.569486	7.31445	2.95129	0.00373831	0.0102802	-2.69383
ERAP2	0.565973	8.26308	2.59073	0.0106401	0.0255134	-3.63553
MYOM2	0.592568	7.88407	2.50756	0.0133539	0.0309517	-3.83709
KDM5D	-0.909242	7.13612	-2.4764	0.0145205	0.0333523	-3.91109

## Sheet: GSE48000_diff
logFC	AveExpr	t	P.Value	adj.P.Val	B
MGC4677	0.756897	9.1411	7.46744	8.93619e-12	2.80704e-07	16.1697
B3GALT4	0.899145	9.77653	6.43267	1.98564e-09	3.11865e-05	11.136
TMEM229B	0.593082	8.06611	6.32815	3.35626e-09	3.51423e-05	10.6476
ZNF833	0.696384	6.6065	6.14513	8.32665e-09	6.53892e-05	9.80233
JMJD6	0.562149	7.38643	5.96895	1.97083e-08	9.61226e-05	9.00142
RAI1	-0.507504	8.86123	-5.95176	2.14204e-08	9.61226e-05	8.92402
PAWR	-0.534792	7.73449	-5.86554	3.24745e-08	0.000127511	8.53746
USP34	-0.672	9.64242	-5.79426	4.56934e-08	0.000137188	8.22034
CARD16	0.668408	9.52101	5.7823	4.83757e-08	0.000137188	8.16738
C1orf54	0.782027	9.01561	5.75085	5.61921e-08	0.000137188	8.02834
CINP	0.83359	8.00322	5.73308	6.11433e-08	0.000137188	7.94996
SLC25A11	0.771028	8.85708	5.71552	6.64514e-08	0.000139158	7.87269
HSD17B10	0.721139	9.32063	5.68192	7.78997e-08	0.000146889	7.7252
KRT3	0.786939	7.87108	5.67763	7.94956e-08	0.000146889	7.70638
C14orf133	0.609889	8.75551	5.63567	9.68685e-08	0.000168888	7.52301
LOC729298	0.508073	8.11668	5.61656	1.05967e-07	0.000168888	7.43974
BRD1	-0.583009	9.39062	-5.5966	1.16356e-07	0.000174047	7.353
NR0B1	0.69643	7.05139	5.57886	1.26425e-07	0.000178637	7.27604
LSMD1	1.10452	9.92135	5.57159	1.30799e-07	0.000178637	7.2445
MTE	0.970515	8.52141	5.52243	1.64462e-07	0.000191336	7.03219
UBL5	0.57506	10.165	5.50063	1.81972e-07	0.000195901	6.93841
UMPS	-0.53251	8.01828	-5.48661	1.94181e-07	0.000195901	6.87823
LRRC16	-0.525543	8.1257	-5.46322	2.16367e-07	0.000195901	6.77798
MED18	0.732452	7.6001	5.45838	2.21255e-07	0.000195901	6.75728
NLRP10	0.54917	6.04164	5.45777	2.21877e-07	0.000195901	6.75468
HYAL3	0.827319	7.98677	5.45141	2.28479e-07	0.000195901	6.72752
ZNF408	0.670301	8.73845	5.44604	2.3421e-07	0.000195901	6.70456
ABHD10	0.837357	8.97815	5.43352	2.48111e-07	0.000195901	6.65115
MGST3	0.64017	11.8408	5.43127	2.50701e-07	0.000195901	6.64153
SNTA1	0.6931	8.42176	5.41436	2.70966e-07	0.000195901	6.56953
OTUB1	0.546584	7.78927	5.40672	2.80643e-07	0.000195901	6.53703
MAZ	0.754574	8.03568	5.38954	3.0365e-07	0.000207353	6.46406
CDC2L1	-0.517913	8.14528	-5.37678	3.21908e-07	0.000215144	6.40999
B3GNT8	0.780042	8.45664	5.35517	3.55317e-07	0.000226385	6.31856
EBP	0.700884	8.4993	5.35091	3.62295e-07	0.000226385	6.30056
TMEM194	-0.57323	8.82976	-5.33898	3.82554e-07	0.000226385	6.25019
DOCK10	-0.62954	11.4756	-5.32922	3.9993e-07	0.000226385	6.20907
MRPS15	0.509851	10.2454	5.3247	4.08246e-07	0.000226385	6.19002
TP53I3	0.645504	7.71486	5.32378	4.09951e-07	0.000226385	6.18616
TMEM4	0.508041	10.092	5.32333	4.10797e-07	0.000226385	6.18425
OBFC2B	0.986053	9.01247	5.30938	4.37692e-07	0.000237048	6.12556
BARD1	0.991392	9.13256	5.3055	4.45458e-07	0.000237165	6.10929
AQP12A	0.689872	7.90903	5.29969	4.57369e-07	0.000239448	6.08487
DEDD	0.628618	9.39307	5.28966	4.78643e-07	0.000240066	6.04279
DKFZp761O2018	-0.665738	7.46104	-5.28813	4.81961e-07	0.000240066	6.0364
HIST2H2AB	0.706962	7.79629	5.28796	4.82332e-07	0.000240066	6.03569
C20orf127	0.681372	8.65364	5.28488	4.8912e-07	0.000240066	6.02276
LOC730316	-0.52205	11.6829	-5.27166	5.19271e-07	0.000246959	5.96741
HTRA3	0.745511	6.87609	5.26738	5.29404e-07	0.000246959	5.94953
FBXL15	0.711404	10.0747	5.26221	5.41912e-07	0.000246959	5.92793
TMEM207	0.588311	8.63313	5.26198	5.42472e-07	0.000246959	5.92697
C5	0.894425	8.64799	5.25476	5.60447e-07	0.000249875	5.89682
CALCOCO2	0.779201	9.4716	5.25005	5.72505e-07	0.000249875	5.87713
ZFP36L2	-0.9492	10.121	-5.24664	5.81374e-07	0.000249875	5.86291
SAT2	0.600641	10.4779	5.24622	5.82462e-07	0.000249875	5.86118
LOC402176	0.780279	8.77385	5.24388	5.88653e-07	0.000249875	5.8514
KLHL35	0.714262	8.31491	5.2288	6.30006e-07	0.000253715	5.7886
S100A12	0.729356	13.1414	5.22162	6.50681e-07	0.000258724	5.75874
MED11	0.753012	8.6338	5.19392	7.36842e-07	0.000285749	5.64375
DDAH2	0.694187	9.06834	5.18283	7.74362e-07	0.000289028	5.59783
CATSPER1	0.811249	8.51906	5.179	7.87722e-07	0.000289028	5.58202
TMEM11	0.800017	8.5475	5.17804	7.91127e-07	0.000289028	5.57803
KIAA0391	0.643914	10.4681	5.17394	8.05766e-07	0.000290928	5.56108
TMEM141	0.895378	9.88575	5.16318	8.45457e-07	0.00030179	5.51664
C21orf90	0.696955	6.77779	5.14626	9.1175e-07	0.000306265	5.44687
P4HA1	0.536467	7.75666	5.14513	9.16345e-07	0.000306265	5.44222
NANS	0.64175	9.23349	5.14345	9.23223e-07	0.000306265	5.43531
VPS4A	0.814598	9.34902	5.14272	9.26243e-07	0.000306265	5.43229
MTP18	0.586861	7.87613	5.13919	9.40895e-07	0.000307847	5.41779
DCAF4L1	0.754723	7.98528	5.13688	9.50628e-07	0.000307847	5.40828
PRDX4	0.831784	10.6196	5.13336	9.65644e-07	0.000308889	5.39379
FOSL2	0.68736	8.93684	5.12442	1.00482e-06	0.000312509	5.35705
HADH2	0.735835	9.10513	5.11888	1.02983e-06	0.000314069	5.33433
RPF2	0.906039	10.0185	5.11626	1.04188e-06	0.000314689	5.32358
LIN37	0.732782	8.31926	5.11051	1.06883e-06	0.000316736	5.29999
MDP1	0.683889	8.40242	5.10257	1.10714e-06	0.000320231	5.26745
THEM2	0.798204	8.99337	5.10174	1.1112e-06	0.000320231	5.26407
SYMPK	0.651121	8.36523	5.09674	1.13614e-06	0.000320479	5.24357
HDDC3	0.674805	9.7068	5.09345	1.15279e-06	0.000320479	5.23013
DDIT3	0.644536	8.56993	5.09316	1.1543e-06	0.000320479	5.22892
NDUFA9	0.635055	10.4035	5.08466	1.19855e-06	0.000320479	5.19417
MIR300	0.551082	8.71366	5.08285	1.20814e-06	0.000320479	5.18682
PARD6A	0.664098	8.58722	5.08045	1.22106e-06	0.000320479	5.17699
GALNT4	0.992961	9.74028	5.07919	1.22788e-06	0.000320479	5.17185
CHCHD1	0.864027	9.17961	5.07784	1.23519e-06	0.000320479	5.16636
ZNF271	0.945909	9.83768	5.07444	1.25389e-06	0.000320479	5.15248
LOC645605	0.505027	8.0353	5.06534	1.30532e-06	0.000328022	5.11536
CYP51A1	0.756219	8.19249	5.04461	1.43021e-06	0.000350219	5.03099
LOC730358	-0.543466	8.4084	-5.04279	1.44174e-06	0.000350219	5.02357
HECTD3	0.520021	8.8999	5.03975	1.46112e-06	0.000350219	5.01125
MBD3	0.831798	8.99621	5.03878	1.4674e-06	0.000350219	5.00729
C6orf59	0.6012	8.40322	5.03615	1.48442e-06	0.000350219	4.99664
QSOX2	-0.515824	9.20233	-5.033	1.50514e-06	0.000350219	4.98384
TRMU	0.525619	7.76984	5.03048	1.52194e-06	0.000351007	4.9736
CCDC127	0.708209	8.46293	5.02914	1.53088e-06	0.000351007	4.96819
CHCHD5	0.940807	9.89061	5.01414	1.6351e-06	0.000363273	4.9074
RNF121	0.613422	8.95612	5.0122	1.64908e-06	0.000363273	4.89954
NFRKB	-0.510725	8.18179	-5.0095	1.66872e-06	0.000363273	4.88861
THOP1	0.587222	8.35487	5.00789	1.6805e-06	0.000363273	4.88212
SHROOM1	0.672268	6.45942	4.99988	1.74052e-06	0.000363273	4.84973
C14orf156	0.9439	11.5346	4.99956	1.74295e-06	0.000363273	4.84844
TRPM2	0.541862	7.32201	4.99923	1.74544e-06	0.000363273	4.84712
SNAPIN	0.70628	8.94865	4.997	1.76258e-06	0.000363273	4.8381
CCDC124	0.727592	8.55731	4.99655	1.76611e-06	0.000363273	4.83626
GGPS1	0.58202	9.54543	4.99151	1.80544e-06	0.000363273	4.81594
LOC442270	0.668863	9.37731	4.98975	1.81939e-06	0.000363273	4.80884
PTRH1	0.705464	8.85698	4.98642	1.84609e-06	0.000363273	4.79539
ARHGAP26	0.871709	8.64572	4.98411	1.86479e-06	0.000363273	4.78609
SMPD2	0.726425	8.50588	4.98372	1.868e-06	0.000363273	4.7845
TCEB2	0.59431	11.1411	4.98289	1.87478e-06	0.000363273	4.78116
SRGAP2L	0.692844	8.51101	4.98278	1.87566e-06	0.000363273	4.78073
IRAK4	0.592723	9.0789	4.98164	1.88506e-06	0.000363273	4.77612
LOC100127922	0.601818	8.34052	4.97017	1.98177e-06	0.000376414	4.72996
LOC643423	-0.661862	8.6603	-4.96932	1.9892e-06	0.000376414	4.7265
LOC646819	0.599498	13.5638	4.96793	2.00125e-06	0.000376427	4.72093
HSDL1	0.69102	7.89916	4.96445	2.03186e-06	0.00037991	4.70692
FBXL8	0.66706	7.76392	4.95964	2.07485e-06	0.000385652	4.68761
TMEM126A	0.832761	9.84976	4.95569	2.1109e-06	0.000388746	4.67172
ATXN3	0.624285	8.58894	4.95147	2.14999e-06	0.000388746	4.65479
LOC100130715	0.794237	8.95605	4.95111	2.15337e-06	0.000388746	4.65335
LOC654164	-0.619223	7.57833	-4.94607	2.20114e-06	0.000389414	4.63311
ACADS	0.708581	8.35684	4.94331	2.22763e-06	0.000390918	4.62207
KIAA1683	0.756656	9.23878	4.93516	2.30797e-06	0.000397778	4.5894
C16orf42	0.638199	8.23383	4.93363	2.32337e-06	0.000397778	4.58327
LOC390735	1.01495	8.98364	4.93285	2.33126e-06	0.000397778	4.58014
ICT1	0.748419	9.69754	4.92501	2.41194e-06	0.000403	4.54876
CLIC2	0.515065	6.73408	4.92072	2.45722e-06	0.000408393	4.53161
EXOSC4	0.813823	8.89805	4.9185	2.48094e-06	0.000409372	4.52275
SRRM1L	-0.58761	8.26225	-4.91459	2.52327e-06	0.000409372	4.50715
ETHE1	0.735468	7.61108	4.91414	2.52828e-06	0.000409372	4.50533
GADD45GIP1	0.889546	8.05065	4.90786	2.59795e-06	0.000416277	4.48026
ZCCHC8	-0.507635	9.43683	-4.90719	2.60546e-06	0.000416277	4.4776
ISOC2	0.883534	8.47253	4.90541	2.62558e-06	0.000416538	4.47051
TXN2	0.723249	8.2084	4.89955	2.69292e-06	0.000418763	4.44716
CCDC53	0.633549	10.571	4.89658	2.72781e-06	0.000420213	4.4353
LOC650862	-0.549587	7.14862	-4.89445	2.75296e-06	0.000420213	4.42684
LOC727797	0.58061	8.57456	4.89336	2.76595e-06	0.000420213	4.42249
ROGDI	0.998812	9.43621	4.8931	2.76913e-06	0.000420213	4.42143
BAT2D1	-0.577795	10.9313	-4.88985	2.80826e-06	0.000423234	4.4085
LOC645088	-0.623507	7.33553	-4.88921	2.81599e-06	0.000423234	4.40597
ATL3	0.751724	9.27156	4.88806	2.82999e-06	0.000423312	4.4014
CSF2RB	-0.552625	8.76768	-4.88212	2.9034e-06	0.000429737	4.37779
DENND1A	0.769304	8.56525	4.88128	2.91398e-06	0.000429737	4.37444
BIN2	0.599475	9.2555	4.87984	2.93214e-06	0.000430394	4.36871
RNF170	0.918888	9.09313	4.87801	2.95535e-06	0.000431783	4.36145
C2orf18	0.825775	8.69309	4.87379	3.00965e-06	0.000433382	4.34466
NDUFC1	0.619201	9.96273	4.87372	3.01048e-06	0.000433382	4.34441
LOC647869	-0.586988	7.19134	-4.87288	3.02148e-06	0.000433382	4.34105
FAM195B	0.680794	8.63433	4.87134	3.04158e-06	0.000433594	4.33494
C11orf67	0.770834	8.75744	4.86774	3.08908e-06	0.000435613	4.32066
IGFBP1	0.758862	8.40844	4.86748	3.0925e-06	0.000435613	4.31964
MYL6B	0.893826	9.37444	4.86192	3.16736e-06	0.000443827	4.2976
ENDOG	0.678453	8.43735	4.8594	3.20188e-06	0.000443827	4.28761
CD244	0.51966	8.39199	4.85878	3.21049e-06	0.000443827	4.28513
C1orf26	0.785104	8.36715	4.85779	3.22409e-06	0.000443827	4.28124
CEP110	-0.512154	9.57558	-4.85697	3.23559e-06	0.000443827	4.27796
SLC2A7	0.63515	6.56672	4.85401	3.27689e-06	0.000444784	4.26627
LOC644096	-0.533596	8.20841	-4.85384	3.27937e-06	0.000444784	4.26557
DOK3	0.773589	8.88564	4.85122	3.31645e-06	0.000444784	4.25521
LOC341604	-0.642277	7.54265	-4.8511	3.31819e-06	0.000444784	4.25473
RPS15A	0.648935	13.5202	4.84946	3.34168e-06	0.000444784	4.24823
MRPS16	0.713982	10.2078	4.83981	3.48294e-06	0.000458789	4.21009
ADCY4	0.564099	8.4275	4.83813	3.50819e-06	0.000459163	4.20343
DHX38	-0.571805	9.12852	-4.83286	3.58824e-06	0.000465564	4.18265
LOC648740	0.561032	8.73193	4.832	3.60155e-06	0.000465564	4.17924
LOC440487	0.559519	8.46857	4.82983	3.63517e-06	0.000466073	4.17068
CCDC22	0.70305	8.63537	4.81267	3.91217e-06	0.000485728	4.10304
DRG1	0.624794	10.3317	4.80748	3.99977e-06	0.000488154	4.08264
GRASP	0.959369	8.49188	4.80614	4.02284e-06	0.000488154	4.07735
RNF26	0.836495	8.78001	4.80234	4.08858e-06	0.000488393	4.06242
STX8	0.715072	10.4558	4.80071	4.11715e-06	0.000488393	4.05601
HIST3H2BB	0.578133	6.98858	4.80062	4.11867e-06	0.000488393	4.05567
LOC648148	0.789928	6.37603	4.80053	4.1202e-06	0.000488393	4.05533
TMCC2	1.30502	8.97948	4.79814	4.16253e-06	0.000491554	4.04591
GDPD5	0.663757	8.99532	4.79615	4.1979e-06	0.000491959	4.03812
C9orf16	0.923935	9.87647	4.79351	4.24555e-06	0.00049393	4.02773
RTP4	0.698246	8.51751	4.79126	4.28648e-06	0.000495025	4.0189
FAH	0.848886	8.62624	4.78354	4.42965e-06	0.000499902	3.98865
BLOC1S1	0.543293	11.5148	4.78277	4.44422e-06	0.000499902	3.98562
TMEM222	0.590049	9.77069	4.78021	4.49291e-06	0.000502216	3.97559
C4orf26	0.590824	6.7419	4.77399	4.61343e-06	0.000506992	3.95122
SLC27A5	0.661286	7.90341	4.77064	4.67954e-06	0.000506992	3.93813
VNN1	0.628578	8.86999	4.77013	4.68962e-06	0.000506992	3.93615
C16orf68	0.705917	10.2149	4.76993	4.69367e-06	0.000506992	3.93535
CD320	0.908221	9.13803	4.76696	4.75339e-06	0.000510446	3.92371
METTL2A	0.500729	7.25289	4.76576	4.77751e-06	0.000510446	3.91905
C19orf39	1.01791	9.1324	4.7629	4.83589e-06	0.000512224	3.90788
C6orf108	0.501659	8.12233	4.76255	4.84307e-06	0.000512224	3.90651
E2F1	0.50943	8.17206	4.76066	4.88221e-06	0.000514575	3.8991
FAM76A	0.632669	7.6785	4.75887	4.91945e-06	0.0005151	3.89211
CLN3	0.613483	9.61523	4.75665	4.96596e-06	0.000518242	3.88345
LOC642571	-0.538219	7.05499	-4.7468	5.17769e-06	0.000531954	3.84502
HTR1D	0.858482	6.66536	4.7465	5.18434e-06	0.000531954	3.84384
ABHD14B	0.88077	9.289	4.74647	5.18487e-06	0.000531954	3.84375
LOC389672	0.697577	9.80089	4.73886	5.35472e-06	0.000540313	3.81409
LOC646335	-0.526576	7.16455	-4.73686	5.40018e-06	0.000540313	3.80631
TRAF2	0.55399	7.91041	4.73626	5.41385e-06	0.000540313	3.80398
RBBP5	0.887693	9.8762	4.73129	5.5289e-06	0.000542926	3.78463
RPS21	1.10106	10.1186	4.72478	5.68321e-06	0.000552872	3.75931
SLITRK2	0.511049	6.99673	4.72397	5.70262e-06	0.000552872	3.75617
LOC648251	-0.543946	7.59892	-4.72062	5.78384e-06	0.000557307	3.74316
PLA2G4C	0.756465	8.29206	4.71559	5.90783e-06	0.000562684	3.72365
RNPEPL1	0.758815	8.67587	4.71481	5.92748e-06	0.000562684	3.72059
POLR3K	0.596675	8.53568	4.71325	5.96652e-06	0.000564519	3.71456
CD1B	-0.503181	7.96999	-4.70574	6.15849e-06	0.000578156	3.68543
IMP5	0.506536	7.24485	4.70173	6.26327e-06	0.000580678	3.66991
MRPL48	0.902169	9.10364	4.69793	6.36438e-06	0.000587994	3.65518
CORO1C	0.686787	10.6462	4.69351	6.48366e-06	0.000595511	3.63811
MFHAS1	1.22851	9.53916	4.6928	6.5031e-06	0.000595555	3.63535
METTL8	0.584548	6.99979	4.69208	6.52285e-06	0.000595627	3.63256
SPRYD4	0.680358	8.37438	4.68992	6.58241e-06	0.000595975	3.62421
C1orf57	0.786735	9.1349	4.68984	6.58445e-06	0.000595975	3.62392
CCDC107	0.703715	8.90615	4.68793	6.63774e-06	0.000595975	3.61651
MRPL2	0.748082	8.43086	4.68618	6.68669e-06	0.000595975	3.60975
HSD3B2	0.679414	7.04981	4.6846	6.73122e-06	0.000595975	3.60365
USE1	0.587174	7.94052	4.68445	6.73536e-06	0.000595975	3.60308
MORG1	0.608702	8.29931	4.683	6.77642e-06	0.000597924	3.5975
LOC647336	-0.569558	7.21379	-4.68174	6.81245e-06	0.00059942	3.59262
HACE1	0.682811	8.31987	4.68081	6.83911e-06	0.000600085	3.58903
SMPD4	0.719336	8.08473	4.67775	6.92754e-06	0.000601846	3.57721
MUC1	0.523012	7.49914	4.67687	6.953e-06	0.000601846	3.57384
FARS2	0.528761	9.67873	4.67681	6.95499e-06	0.000601846	3.57358
ZNF410	0.740589	10.259	4.67046	7.14251e-06	0.00061597	3.54912
LOC653602	0.680434	8.22587	4.66626	7.26948e-06	0.000618976	3.53292
C10orf125	0.686193	7.85996	4.66533	7.29781e-06	0.000619565	3.52934
PYGM	0.656598	7.97203	4.6629	7.37234e-06	0.000619899	3.52001
CSTA	0.868597	8.97155	4.65982	7.4681e-06	0.000623085	3.50814
LOC653891	-0.558423	7.76451	-4.65931	7.48399e-06	0.000623085	3.50619
MGC39581	-0.508273	7.19923	-4.652	7.71642e-06	0.000639547	3.47808
ZNF169	0.642572	7.53657	4.64926	7.80532e-06	0.000643519	3.46755
CRKRS	0.934772	9.71244	4.64286	8.01696e-06	0.000654425	3.44296
TRIB3	0.831833	9.353	4.64168	8.05654e-06	0.000654425	3.43843
LOC642233	0.609687	8.11879	4.6415	8.06261e-06	0.000654425	3.43774
LOC644319	-0.521665	7.51739	-4.64065	8.09134e-06	0.000655065	3.43447
TOX4	0.684044	9.49271	4.63772	8.19092e-06	0.000661179	3.42323
ZNF439	-0.597795	8.93953	-4.63719	8.20896e-06	0.000661179	3.42121
PAGE2	0.69985	6.71417	4.63569	8.2606e-06	0.000661871	3.41545
ZNF324	0.699587	10.3291	4.63443	8.30422e-06	0.000661871	3.41061
ZNF480	0.726321	8.43972	4.6341	8.31548e-06	0.000661871	3.40936
PLCD1	0.523765	8.54126	4.63393	8.32155e-06	0.000661871	3.40869
TNFAIP8L2	0.510275	10.2529	4.63389	8.32291e-06	0.000661871	3.40854
LOC642214	-0.53342	7.59023	-4.63049	8.44165e-06	0.000666591	3.39553
KDM5B	0.665649	10.3073	4.62701	8.5648e-06	0.000670916	3.38222
LOC641798	0.549462	8.75811	4.62259	8.72411e-06	0.000679738	3.36529
C12orf62	0.728615	9.03625	4.62186	8.75076e-06	0.000679738	3.36248
TXNL1	0.824846	9.89235	4.61822	8.88412e-06	0.000682843	3.34859
SPATA13	1.1101	9.54981	4.61739	8.91485e-06	0.000682843	3.34542
PTTG3P	0.727129	8.59606	4.61651	8.94774e-06	0.000682843	3.34203
MRPL9	0.665841	8.84428	4.61605	8.96477e-06	0.000682843	3.34029
LOC650140	-0.51937	7.57811	-4.61207	9.11442e-06	0.000687201	3.32508
C3orf25	0.595875	7.10519	4.61156	9.13401e-06	0.000687201	3.32311
CXorf21	0.549188	8.13217	4.61128	9.1446e-06	0.000687201	3.32204
SEPW1	0.571072	10.9645	4.60946	9.21397e-06	0.000689117	3.3151
DMXL2	-0.674503	8.55658	-4.6028	9.47241e-06	0.000698134	3.28969
WDR55	0.894163	9.57766	4.60228	9.49292e-06	0.000698134	3.2877
MGC3196	0.823905	9.15151	4.60193	9.50663e-06	0.000698134	3.28638
MCTS1	0.960627	10.0174	4.60179	9.51234e-06	0.000698134	3.28583
SLC1A3	0.562606	7.11794	4.59942	9.60618e-06	0.000700115	3.27681
CDCA7L	0.723682	8.5594	4.59886	9.62872e-06	0.000700133	3.27466
LOC100129982	0.571375	9.04508	4.59687	9.70854e-06	0.000701308	3.26707
PREB	0.504506	9.22092	4.59679	9.71186e-06	0.000701308	3.26676
PRDM7	-0.525262	7.83564	-4.59108	9.94444e-06	0.000714816	3.24503
CIZ1	0.608604	7.89559	4.58773	1.00833e-05	0.000723143	3.23229
LOC442572	-0.579221	7.3938	-4.58483	1.02056e-05	0.000726932	3.22122
LOC729176	0.50103	8.0832	4.58277	1.02928e-05	0.000730202	3.2134
TCEAL8	0.834114	9.28017	4.58265	1.0298e-05	0.000730202	3.21295
LOC642866	-0.50017	7.35522	-4.57937	1.04386e-05	0.00073355	3.20049
LOC440957	0.599433	8.61045	4.57666	1.05563e-05	0.000736875	3.1902
LOC100129608	0.601284	8.23864	4.57594	1.05881e-05	0.000737458	3.18744
TSPAN31	0.605729	10.5897	4.57105	1.08041e-05	0.00074918	3.16889
CALR	0.552381	10.9313	4.56873	1.09085e-05	0.000753093	3.16007
MRPL30	0.576051	8.60048	4.56804	1.09396e-05	0.000753586	3.15745
EDC3	0.700245	8.45995	4.56657	1.10061e-05	0.000754855	3.15189
RP11-529I10.4	1.06344	9.02421	4.56211	1.12108e-05	0.000767219	3.13497
LOC646527	0.987947	10.1562	4.55923	1.13449e-05	0.000769233	3.12406
CEP72	-0.566608	8.18645	-4.55885	1.13627e-05	0.000769233	3.12262
DKFZp761E198	0.999432	8.97771	4.55664	1.14665e-05	0.000774595	3.11427
CISD2	1.11524	9.03912	4.55552	1.15197e-05	0.000776514	3.11002
ATOX1	0.51739	10.3686	4.55255	1.16615e-05	0.000781397	3.09879
PDK1	0.794823	8.48458	4.5508	1.17462e-05	0.000783551	3.09215
REN	0.654693	7.17012	4.55074	1.17488e-05	0.000783551	3.09195
FUT7	0.708224	9.45088	4.5483	1.18675e-05	0.000788124	3.08272
KIAA0415	0.523642	8.12721	4.54739	1.19123e-05	0.000789426	3.07926
PSMD5	0.537149	8.17408	4.54172	1.21935e-05	0.000794654	3.05785
AGAP2	0.559835	7.42254	4.5386	1.23511e-05	0.000798808	3.04606
ADAM7	0.611331	6.71792	4.53858	1.23524e-05	0.000798808	3.04597
WIBG	0.812911	9.42513	4.53845	1.2359e-05	0.000798808	3.04548
LIN7B	0.543427	6.94227	4.53753	1.24057e-05	0.000800181	3.04202
RPL23A	0.649607	10.8953	4.53609	1.24794e-05	0.000801197	3.03658
DTX1	0.679735	8.55326	4.53573	1.2498e-05	0.000801197	3.03521
C10orf119	0.748556	8.4833	4.53228	1.26766e-05	0.000807702	3.02219
TMED1	0.57164	10.9941	4.52859	1.28701e-05	0.000815931	3.00829
ENO2	0.621835	8.43236	4.52793	1.2905e-05	0.000815931	3.00581
ZNF346	0.791994	8.92361	4.52785	1.29096e-05	0.000815931	3.00548
LOC728602	0.590832	10.3695	4.52564	1.30269e-05	0.000817046	2.99718
CHD9	0.68522	11.0751	4.52343	1.31457e-05	0.000817775	2.98886
C14orf135	-0.554717	9.28186	-4.52341	1.31471e-05	0.000817775	2.98876
HES6	0.803021	8.59323	4.52238	1.32025e-05	0.000819581	2.9849
OR2T1	0.617599	6.44235	4.52148	1.32517e-05	0.000819581	2.98149
ERCC-00126	0.719147	7.96343	4.52143	1.32544e-05	0.000819581	2.9813
SNORA25	0.65092	10.3548	4.51955	1.33569e-05	0.000824298	2.97423
LOC404266	-0.521962	7.98447	-4.51844	1.34179e-05	0.000824606	2.97005
FICD	0.850583	9.10384	4.51604	1.35506e-05	0.00082514	2.96102
TRIAP1	0.684484	9.1519	4.51454	1.36341e-05	0.00082514	2.95539
C20orf196	0.763227	8.75528	4.51354	1.36905e-05	0.00082514	2.9516
LOC645946	-0.567844	7.71161	-4.51342	1.36968e-05	0.00082514	2.95118
RNU1G2	1.0467	10.7905	4.51026	1.38753e-05	0.000831779	2.9393
GSS	0.551814	8.48731	4.50709	1.40568e-05	0.0008378	2.92738
FOLR2	0.764057	8.04154	4.50504	1.41754e-05	0.0008378	2.91968
RPL29P2	0.702785	7.84685	4.50493	1.41817e-05	0.0008378	2.91927
DYM	0.568678	10.4989	4.50434	1.42158e-05	0.0008378	2.91706
OR4K13	-0.532571	7.70684	-4.50335	1.42738e-05	0.00083894	2.91333
C16orf79	0.542547	8.36222	4.5031	1.42886e-05	0.00083894	2.91238
LOC646569	-0.534552	7.3878	-4.50094	1.44155e-05	0.000841163	2.90427
LOC391578	0.560098	8.90786	4.50063	1.44336e-05	0.000841163	2.90312
LOC100130229	0.750383	10.5815	4.49979	1.44835e-05	0.000842513	2.89995
PDE6H	0.59519	6.92926	4.49803	1.45878e-05	0.000842949	2.89337
MRPL13	0.814007	9.31421	4.49795	1.45926e-05	0.000842949	2.89307
LOC643905	0.644688	8.2831	4.49786	1.45984e-05	0.000842949	2.89271
C12orf52	0.506075	9.0168	4.49493	1.47741e-05	0.000846869	2.88173
SPINK1	0.506759	6.65749	4.49093	1.50176e-05	0.000857126	2.86674
HIST1H4H	0.852631	9.24445	4.49059	1.50385e-05	0.000857126	2.86547
C19orf25	0.644668	9.63401	4.488	1.51986e-05	0.000857126	2.85575
TSPYL6	0.729232	8.4604	4.48738	1.52373e-05	0.000857766	2.85343
JOSD2	0.633103	7.86245	4.48647	1.52935e-05	0.000859389	2.85005
MRPL14	0.662355	9.7842	4.48543	1.5359e-05	0.000860188	2.84613
ZNF650	0.658569	8.81425	4.48499	1.53865e-05	0.000860188	2.84449
LRRC28	0.738347	9.23925	4.48347	1.54822e-05	0.000863811	2.83881
DERL2	0.518698	8.95274	4.48217	1.55645e-05	0.000866865	2.83394
ADCK5	0.542978	8.12891	4.47909	1.57611e-05	0.000874715	2.82243
RNU1-3	0.956317	10.8638	4.47605	1.59577e-05	0.000879409	2.81107
LOC100134209	0.501122	8.13298	4.47127	1.62718e-05	0.000889642	2.7932
BFAR	0.618259	10.4541	4.46975	1.63729e-05	0.000889642	2.78752
SLC35D2	0.709817	8.51638	4.46973	1.63745e-05	0.000889642	2.78743
SQRDL	0.619892	10.0167	4.46572	1.66436e-05	0.000899841	2.77249
MSX2	0.634189	7.22411	4.44832	1.78641e-05	0.000939944	2.70763
LOC392196	-0.586423	7.48854	-4.44708	1.79541e-05	0.000941527	2.70302
IFI27L1	0.586044	8.90644	4.44587	1.80423e-05	0.00094441	2.69853
LOC642109	-0.533947	8.65756	-4.44474	1.81251e-05	0.00094441	2.69433
PPP2R5B	0.92301	9.89817	4.44469	1.81294e-05	0.00094441	2.69412
LOC441150	0.599708	8.00641	4.44384	1.81913e-05	0.000946068	2.69099
POGZ	0.513994	7.81496	4.44307	1.82484e-05	0.000947469	2.68812
SIN3B	-0.509545	9.29759	-4.43865	1.8579e-05	0.000958272	2.67167
C19orf23	0.733374	8.20512	4.43742	1.86713e-05	0.000958272	2.66713
LOC541472	0.550156	7.97923	4.43701	1.87025e-05	0.000958272	2.6656
C1QL1	0.508186	6.962	4.43669	1.87266e-05	0.000958272	2.66442
LOC390414	-0.632915	8.55657	-4.43655	1.87376e-05	0.000958272	2.66388
OPN1LW	-0.50838	7.36309	-4.43597	1.87815e-05	0.000958272	2.66173
NME4	0.657406	11.0203	4.43576	1.87977e-05	0.000958272	2.66094
MET	0.684189	9.29145	4.43483	1.88685e-05	0.000959031	2.6575
TMEM9	0.733362	8.8386	4.43404	1.8929e-05	0.000959031	2.65457
SPRR1A	0.652784	9.19821	4.43107	1.91578e-05	0.000966328	2.64356
XPNPEP2	0.59397	8.23353	4.43098	1.91654e-05	0.000966328	2.6432
C3orf54	0.815853	9.24193	4.42962	1.92713e-05	0.000967328	2.63815
CDKL1	0.773969	8.02908	4.42909	1.9312e-05	0.000967328	2.63621
SNORD99	0.550828	8.44343	4.4287	1.93431e-05	0.000967328	2.63474
LOC441843	-0.638797	7.67161	-4.42851	1.93577e-05	0.000967328	2.63405
CREBL1	0.813982	9.02461	4.42796	1.94008e-05	0.000967328	2.63201
TMEM106C	0.899461	9.5649	4.41895	2.01214e-05	0.000989177	2.59861
GPR26	0.682888	6.23371	4.41739	2.02485e-05	0.000992099	2.59284
NKX2-3	0.631578	6.89445	4.41427	2.0505e-05	0.00100016	2.58131
ARL4A	0.613233	8.06401	4.41327	2.05878e-05	0.00100264	2.57762
IFT52	0.624265	8.88953	4.41272	2.06343e-05	0.00100289	2.57555
TMEM43	-0.52847	11.9109	-4.41237	2.0663e-05	0.00100289	2.57428
WSCD1	0.592073	7.37218	4.41206	2.06888e-05	0.00100289	2.57313
LY96	0.973937	11.07	4.41096	2.07811e-05	0.00100427	2.56905
DDB2	0.544624	7.65154	4.40888	2.0956e-05	0.00100961	2.56138
KIAA0664	0.632218	8.714	4.40612	2.11914e-05	0.00100961	2.55115
ZNF524	0.568414	10.226	4.40469	2.13133e-05	0.00101131	2.5459
TMEM177	0.581659	8.29516	4.40399	2.13742e-05	0.00101131	2.54329
SNORA58	0.550008	8.55357	4.40356	2.14111e-05	0.00101138	2.5417
LOC730994	-0.57209	10.9995	-4.40192	2.15532e-05	0.00101211	2.53564
ZNF615	0.612154	9.13011	4.40009	2.17124e-05	0.0010142	2.52891
CCDC142	0.862259	7.9585	4.39957	2.17579e-05	0.0010142	2.52699
GRAP2	0.8971	9.90364	4.39917	2.17937e-05	0.0010142	2.52549
TTTY14	0.733145	7.08201	4.39744	2.19459e-05	0.00101826	2.51911
UBE2R2	0.832583	8.68803	4.39668	2.20133e-05	0.00101838	2.5163
TMCC3	0.982961	9.47146	4.39434	2.22212e-05	0.00102103	2.5077
LOC647941	-0.516688	7.62085	-4.38933	2.2674e-05	0.00103223	2.48923
ZNF140	0.698669	8.84044	4.38893	2.27105e-05	0.00103239	2.48775
C22orf32	0.671633	8.68143	4.38748	2.28441e-05	0.00103506	2.48238
AAAS	0.603688	7.81443	4.38648	2.29354e-05	0.00103506	2.47873
LILRA4	0.636077	7.91444	4.38635	2.2948e-05	0.00103506	2.47823
LOC100129720	0.555017	8.30355	4.38484	2.30878e-05	0.00103596	2.47267
POLR2L	0.764606	8.36937	4.38239	2.33166e-05	0.00103902	2.46364
PIP	0.521911	6.79134	4.3822	2.33341e-05	0.00103902	2.46295
LOC100132858	0.581685	8.31418	4.382	2.33525e-05	0.00103902	2.46223
NEUROD6	0.512181	6.93079	4.37776	2.37538e-05	0.00105282	2.44664
LOC644402	-0.568855	7.37257	-4.37736	2.37918e-05	0.00105282	2.44517
IGFBP4	0.511787	7.36425	4.3746	2.40573e-05	0.00105691	2.43501
TOM1L2	0.535702	8.35006	4.37309	2.42038e-05	0.00106186	2.42945
PCGF1	0.731754	9.29786	4.37195	2.43146e-05	0.00106375	2.42528
RPP25	0.71791	7.7155	4.37091	2.44166e-05	0.00106379	2.42144
POLR2D	0.78341	9.04592	4.3709	2.44172e-05	0.00106379	2.42142
MTAP	-0.51556	8.56359	-4.36787	2.47158e-05	0.00106827	2.4103
TAOK1	1.01264	10.598	4.36769	2.47335e-05	0.00106827	2.40964
ERF	0.808022	9.54501	4.36676	2.4826e-05	0.00106827	2.40623
LOC126235	0.666444	8.79418	4.3651	2.49917e-05	0.00107089	2.40014
ETV2	0.626871	7.89698	4.36442	2.50601e-05	0.00107089	2.39763
C6orf125	0.632054	7.961	4.36411	2.50916e-05	0.00107089	2.39649
LOC391656	0.501652	13.9008	4.35684	2.58337e-05	0.00109616	2.36981
PTDSS2	0.668945	8.66755	4.3566	2.58582e-05	0.00109616	2.36894
CXorf65	0.524047	8.02856	4.35539	2.59838e-05	0.00109774	2.36451
RAB1B	0.636354	9.79653	4.35495	2.60289e-05	0.00109774	2.36292
PRR11	0.677168	7.37487	4.35456	2.607e-05	0.00109774	2.36148
C16orf61	0.524723	11.0209	4.35332	2.61993e-05	0.00109894	2.35695
VPS18	0.599741	9.42568	4.35316	2.62166e-05	0.00109894	2.35635
MT1A	0.535428	11.9711	4.35228	2.63086e-05	0.00109894	2.35314
CAPG	0.541668	9.52772	4.34875	2.66834e-05	0.00110432	2.3402
LGALS9	0.53153	9.64622	4.34791	2.67726e-05	0.00110655	2.33715
SLC9A3	-0.52921	7.98667	-4.34536	2.70473e-05	0.00110701	2.32781
OR56A3	-0.504428	7.40012	-4.3436	2.7238e-05	0.00111106	2.32138
CCDC71	1.01667	9.45616	4.34289	2.73159e-05	0.00111106	2.31877
CRYL1	0.583189	8.5589	4.34129	2.74906e-05	0.00111106	2.31293
LOC653175	-0.542016	7.37251	-4.33968	2.76683e-05	0.00111106	2.30704
LOC646966	0.759525	9.22446	4.33857	2.77915e-05	0.00111106	2.30297
FMO9P	-0.593426	7.45353	-4.3381	2.7843e-05	0.00111106	2.30128
FLYWCH2	0.667066	8.35288	4.33789	2.78666e-05	0.00111106	2.30051
POMC	0.634783	7.96684	4.33777	2.78796e-05	0.00111106	2.30008
RNU4-2	0.973449	9.88947	4.33753	2.79073e-05	0.00111106	2.29917
TMEM176B	0.81173	8.30489	4.33651	2.80202e-05	0.00111414	2.29548
NAT6	0.843482	8.89665	4.33605	2.80716e-05	0.00111477	2.2938
GLTPD1	0.63623	8.25312	4.33438	2.82593e-05	0.00112014	2.28771
G6PC3	0.612502	8.60831	4.33355	2.83541e-05	0.00112033	2.28464
EIF2S2	0.619133	8.18117	4.333	2.84162e-05	0.00112137	2.28264
XIAP	0.772156	8.57375	4.32993	2.87663e-05	0.00112801	2.27144
THOC2	0.540067	10.2935	4.3296	2.8804e-05	0.00112801	2.27024
DOLK	0.817173	9.02191	4.32932	2.88358e-05	0.00112801	2.26923
CITED4	0.797239	8.9709	4.32884	2.88909e-05	0.00112876	2.26749
B3GAT3	0.628951	8.46694	4.32762	2.90319e-05	0.00113286	2.26303
MC2R	-0.543831	7.36654	-4.32636	2.91779e-05	0.00113573	2.25844
HKR1	0.650719	8.31517	4.32542	2.92875e-05	0.00113797	2.25502
ERLIN1	0.723189	7.98896	4.32495	2.93426e-05	0.00113797	2.2533
MT1X	0.715778	10.8728	4.32141	2.97591e-05	0.00114558	2.24041
CASP5	0.791077	8.52553	4.3201	2.9915e-05	0.00114643	2.23563
MIR376C	-0.503106	7.35632	-4.31993	2.99358e-05	0.00114643	2.23499
C8B	-0.516323	7.33159	-4.31984	2.99464e-05	0.00114643	2.23467
LOC653766	-0.52716	7.88157	-4.31695	3.02921e-05	0.00115478	2.22417
IRS4	0.636294	7.85594	4.31613	3.03918e-05	0.00115717	2.22117
LOC100128626	-0.521049	7.23677	-4.31538	3.04819e-05	0.0011592	2.21846
LHFP	0.632637	9.148	4.3144	3.06014e-05	0.00116057	2.21488
RAB20	0.654814	8.11677	4.31137	3.0973e-05	0.00116334	2.20385
NDUFS5	0.518227	12.2184	4.31004	3.11361e-05	0.00116434	2.19904
LOC100132199	0.64362	9.00634	4.30456	3.18215e-05	0.00117912	2.17914
EXOSC7	0.595496	9.87122	4.30448	3.18326e-05	0.00117912	2.17882
NDUFA4	0.52925	12.8774	4.30419	3.1869e-05	0.00117912	2.17777
LUC7L2	0.532049	7.82885	4.30258	3.20732e-05	0.00118527	2.17193
TRIM27	0.525677	9.69246	4.3015	3.2211e-05	0.00118856	2.16801
STAG3	0.593996	8.05431	4.29885	3.25517e-05	0.00119453	2.15839
LOC441743	0.910695	10.1303	4.2978	3.26877e-05	0.00119812	2.15458
LOC442075	0.506655	8.26824	4.2973	3.27527e-05	0.0011991	2.15277
DUS1L	0.654251	9.19165	4.29637	3.28733e-05	0.00119926	2.14941
TMEM56	0.990285	6.68843	4.29481	3.30777e-05	0.00120039	2.14374
MTHFR	0.826106	9.68615	4.2945	3.31187e-05	0.00120039	2.14261
LOC642118	-0.771925	7.53037	-4.29147	3.35186e-05	0.00120699	2.13164
POSTN	-0.524296	7.42776	-4.29116	3.35602e-05	0.00120699	2.1305
GIP	0.521604	6.36898	4.28952	3.37787e-05	0.00121036	2.12457
KRTAP24-1	-0.548178	7.06203	-4.28816	3.39618e-05	0.00121036	2.11963
LOC644790	0.641945	12.1577	4.28811	3.3968e-05	0.00121036	2.11946
RNU1F1	0.970394	10.7203	4.28798	3.39849e-05	0.00121036	2.11901
LOC645879	-0.570458	7.28109	-4.28475	3.44236e-05	0.00122044	2.10729
KLHDC8B	0.684725	9.72514	4.28291	3.46746e-05	0.0012252	2.10064
LIMD1	0.554138	6.49462	4.28235	3.47522e-05	0.00122656	2.0986
SKP1	0.508625	10.5565	4.28056	3.49984e-05	0.00123119	2.09215
ZADH2	0.875061	9.42763	4.2802	3.50481e-05	0.00123119	2.09085
ASPHD2	0.641617	9.01209	4.27993	3.50862e-05	0.00123119	2.08986
CTSF	0.691598	8.61276	4.27962	3.51288e-05	0.00123119	2.08875
HINFP	0.546124	8.34882	4.27941	3.51579e-05	0.00123119	2.088
LOC136288	-0.546713	7.38262	-4.27884	3.52382e-05	0.0012317	2.08591
ZNF219	0.59373	7.67982	4.27875	3.52507e-05	0.0012317	2.08559
ACRC	0.587253	7.91275	4.27728	3.54561e-05	0.00123612	2.08028
MRPL12	0.662847	9.34167	4.27434	3.58697e-05	0.00124639	2.06968
HSPE1	0.50856	10.157	4.27387	3.59376e-05	0.00124737	2.06795
LOC641801	-0.500538	8.19669	-4.27335	3.60105e-05	0.00124852	2.0661
GORASP1	0.530155	9.47669	4.27222	3.61722e-05	0.00125275	2.06201
LOC652755	-0.539146	8.92299	-4.2714	3.62896e-05	0.0012538	2.05904
MAGEB6	-0.501288	7.39323	-4.27119	3.63198e-05	0.0012538	2.05828
GTPBP1	0.646194	7.92608	4.27062	3.64009e-05	0.00125425	2.05625
CDS2	0.58465	10.1711	4.27052	3.64153e-05	0.00125425	2.05589
GLT1D1	0.615384	8.8691	4.26733	3.68772e-05	0.00126338	2.04437
CCDC109A	0.590377	9.27794	4.26516	3.71946e-05	0.00126619	2.03654
DHRS4L2	0.789779	9.33299	4.26512	3.72013e-05	0.00126619	2.03637
LOC728002	0.614016	8.25687	4.26469	3.72642e-05	0.00126619	2.03483
LOC642299	-0.510188	8.95738	-4.26362	3.7421e-05	0.00126619	2.03099
YIPF6	0.610524	11.6444	4.26101	3.78095e-05	0.00127485	2.02156
MED4	-0.547136	9.37338	-4.2609	3.78252e-05	0.00127485	2.02118
HNRNPH1	-0.589428	11.7556	-4.25912	3.80924e-05	0.00127995	2.01475
UBFD1	0.774414	8.3517	4.25908	3.80986e-05	0.00127995	2.0146
LOC100129034	-0.532366	10.0832	-4.25869	3.81566e-05	0.00128053	2.01321
SNORD3D	0.857458	8.71186	4.25837	3.82047e-05	0.00128077	2.01206
RPS10P3	0.508358	8.7115	4.25739	3.8353e-05	0.00128437	2.00852
ILVBL	0.683855	9.07942	4.2549	3.87315e-05	0.00129154	1.99955
CLEC4D	0.706438	8.52778	4.2522	3.91456e-05	0.00130121	1.98983
BATF	0.637197	9.28429	4.24937	3.95842e-05	0.00130611	1.97966
GALNT6	0.732829	8.75447	4.24864	3.96985e-05	0.00130734	1.97702
C1orf159	0.536269	7.99798	4.24852	3.97169e-05	0.00130734	1.9766
LOC390578	0.695194	8.25853	4.2482	3.97665e-05	0.00130734	1.97546
RNU4-1	0.885933	8.53749	4.24767	3.98501e-05	0.00130734	1.97354
LOC645233	0.736532	9.36847	4.24754	3.98707e-05	0.00130734	1.97307
ZNF564	0.534043	8.21962	4.2453	4.02237e-05	0.00131478	1.96502
LOC732377	-0.534625	6.76625	-4.24486	4.02921e-05	0.00131565	1.96347
C19orf42	0.711933	9.78502	4.24422	4.03944e-05	0.00131762	1.96115
PUSL1	0.634434	8.11815	4.24292	4.06011e-05	0.00132198	1.95649
C12orf43	0.557123	9.24839	4.24026	4.10289e-05	0.00132534	1.94692
ZBTB44	0.558382	10.5468	4.23867	4.1286e-05	0.00132876	1.94121
OR10S1	0.509236	7.03717	4.23782	4.14241e-05	0.00133185	1.93816
LOC653487	0.514751	7.87116	4.23519	4.18535e-05	0.00133744	1.92875
AVL9	0.509215	8.27287	4.23432	4.19982e-05	0.0013407	1.92559
RHCE	0.584437	6.67238	4.23319	4.21847e-05	0.00134154	1.92155
C18orf32	0.513952	9.3681	4.23173	4.24267e-05	0.00134617	1.91632
C6orf57	0.535756	8.01109	4.23017	4.26879e-05	0.00135182	1.91072
C18orf45	1.00725	8.16364	4.23006	4.27059e-05	0.00135182	1.91034
LOC651686	-0.544744	7.37144	-4.22989	4.27339e-05	0.00135182	1.90974
KCNJ13	-0.503634	7.56782	-4.22857	4.29568e-05	0.00135614	1.90499
WDR25	0.581865	8.10753	4.2256	4.34602e-05	0.00136381	1.89435
TMEM88	0.640869	8.42781	4.22309	4.38891e-05	0.00137042	1.88539
CELA2B	0.637056	6.69998	4.22233	4.40209e-05	0.00137231	1.88265
FABP7	0.565933	6.76403	4.2215	4.41642e-05	0.00137306	1.87968
C1orf85	0.594726	10.9451	4.21586	4.51508e-05	0.0013932	1.85951
STOML1	0.522681	7.76801	4.21502	4.52994e-05	0.00139641	1.85651
LOC643116	-0.511254	7.52707	-4.21385	4.55079e-05	0.00139903	1.85232
IFI27	1.59591	10.369	4.21382	4.55134e-05	0.00139903	1.85221
DNAJC2	0.732528	8.13448	4.21379	4.5518e-05	0.00139903	1.85212
LOC644800	-0.502521	7.33604	-4.21264	4.57234e-05	0.0014026	1.84801
HUWE1	0.635396	8.6527	4.21195	4.58478e-05	0.00140505	1.84553
LOC100131526	0.652246	9.84381	4.21132	4.59607e-05	0.00140614	1.84328
FLJ10986	0.611791	8.45164	4.20979	4.62364e-05	0.00141144	1.83782
C14orf11	0.776842	7.90059	4.20887	4.64039e-05	0.00141381	1.83452
NR3C1	0.620451	8.15724	4.20759	4.66364e-05	0.00141949	1.82996
NARG1	0.732454	8.5905	4.20622	4.68865e-05	0.00142299	1.82508
MAST2	0.697767	7.63922	4.20291	4.74972e-05	0.00143421	1.81327
FAM162A	0.814457	9.44485	4.20236	4.75989e-05	0.00143421	1.81132
PI4K2A	0.616028	8.25314	4.20236	4.75995e-05	0.00143421	1.81131
NENF	0.501272	11.3249	4.1998	4.8078e-05	0.00144318	1.80218
USP45	0.509825	7.0857	4.19967	4.81028e-05	0.00144318	1.80171
LOC100132228	0.646864	8.30823	4.19759	4.84954e-05	0.00144942	1.79429
AP3S2	0.588216	8.29869	4.19674	4.86561e-05	0.00145155	1.79127
LOC649030	-0.549386	7.69684	-4.19403	4.91732e-05	0.00146279	1.78163
TTC1	0.672701	9.99969	4.19402	4.91755e-05	0.00146279	1.78158
MKL1	0.525483	9.85639	4.19328	4.93172e-05	0.00146317	1.77896
P2RX4	0.520424	9.66183	4.19213	4.95394e-05	0.00146666	1.77486
KRTAP5-9	0.581247	7.10054	4.18885	5.01782e-05	0.00147861	1.76316
LOC441154	0.594272	10.6247	4.18736	5.04703e-05	0.00148468	1.75787
SCN4A	0.504194	6.59198	4.18675	5.05907e-05	0.00148658	1.7557
DLG4	0.737676	8.8546	4.18618	5.07028e-05	0.00148848	1.75368
HIST1H3D	0.571398	8.51646	4.18386	5.11625e-05	0.00149668	1.74544
DOM3Z	0.575852	8.77784	4.18263	5.14089e-05	0.00150219	1.74106
AP2B1	0.546125	9.89793	4.17792	5.23613e-05	0.00152576	1.72432
CHRNA10	0.575817	8.20521	4.17739	5.24681e-05	0.00152688	1.72246
ANKHD1-EIF4EBP3	0.573431	8.26352	4.17645	5.26599e-05	0.00152688	1.71913
ZNF213	0.596871	9.10475	4.17577	5.28011e-05	0.00152688	1.71668
PPP1R16A	0.679025	8.64225	4.17489	5.29803e-05	0.00152688	1.71359
RASSF4	0.554241	8.45038	4.17469	5.30226e-05	0.00152688	1.71287
SLC1A6	0.86252	6.7333	4.17413	5.31391e-05	0.00152688	1.71086
EXOSC5	0.604408	9.17532	4.173	5.33721e-05	0.00153107	1.70687
NUDT14	0.727139	9.26152	4.17067	5.38589e-05	0.00154222	1.69859
ZNF551	0.732631	8.2027	4.16856	5.43012e-05	0.00155056	1.69113
PRPF39	0.511814	7.56251	4.16834	5.43476e-05	0.00155056	1.69035
NUS1	0.525722	8.4587	4.16738	5.45504e-05	0.00155306	1.68696
CPNE9	0.731293	6.48996	4.16723	5.45834e-05	0.00155306	1.68641
LOC729859	0.581242	8.21875	4.16579	5.48895e-05	0.0015576	1.68131
YPEL4	0.636553	7.50731	4.1651	5.50355e-05	0.00155886	1.67888
C1orf166	0.762483	9.41527	4.16305	5.54762e-05	0.0015686	1.67161
GUCY2G	0.711675	8.58921	4.16304	5.54793e-05	0.0015686	1.67156
ZNF563	0.586866	8.032	4.15758	5.66671e-05	0.00158681	1.65224
LOC650439	-0.628834	7.65579	-4.15745	5.66945e-05	0.00158681	1.6518
LOC651919	0.601629	8.83872	4.1568	5.68392e-05	0.00158846	1.64948
VANGL1	0.679604	6.64961	4.15513	5.7207e-05	0.00158916	1.6436
ABCB11	-0.577247	7.46492	-4.15502	5.72321e-05	0.00158916	1.6432
LOC100134703	0.537227	8.98159	4.15491	5.72568e-05	0.00158916	1.6428
NRIP3	0.687546	9.0107	4.15486	5.72681e-05	0.00158916	1.64262
TTC35	0.719996	7.59147	4.15485	5.7269e-05	0.00158916	1.64261
ARMC7	0.515457	8.50937	4.15331	5.76124e-05	0.00159179	1.63716
CYSLTR2	0.638196	6.30816	4.15297	5.76895e-05	0.00159179	1.63594
METT10D	0.729579	8.2327	4.15114	5.81003e-05	0.00159532	1.62947
IDH2	0.530544	9.75112	4.14978	5.8407e-05	0.00159955	1.62467
KLF1	0.953976	9.42914	4.14815	5.87772e-05	0.00160658	1.61891
LOC100130952	-0.587424	8.13638	-4.14777	5.88638e-05	0.00160658	1.61757
C17orf65	0.610174	8.31645	4.14369	5.97998e-05	0.00162176	1.60318
ZMIZ1	-0.727449	11.0602	-4.1434	5.98684e-05	0.00162176	1.60214
DHX8	0.564318	8.78707	4.14329	5.9892e-05	0.00162176	1.60178
HYOU1	0.519212	8.52171	4.14324	5.99042e-05	0.00162176	1.60159
RNU1-5	0.907868	11.2742	4.14308	5.99409e-05	0.00162176	1.60104
LOC653636	-0.506321	7.44976	-4.1423	6.0124e-05	0.00162423	1.59826
NFIA	0.882901	8.1466	4.14073	6.04887e-05	0.00162956	1.59274
DNMBP	-0.552253	7.46609	-4.14016	6.06239e-05	0.00163041	1.59071
HSDL2	0.642141	9.96273	4.13866	6.09762e-05	0.00163289	1.58543
C21orf67	0.756095	7.39177	4.13655	6.14742e-05	0.00163766	1.57801
C4orf29	0.786074	9.44295	4.13636	6.15193e-05	0.00163766	1.57735
UPK1A	0.721217	7.54632	4.13571	6.16752e-05	0.00163904	1.57504
LOC727848	-0.514147	7.68558	-4.13305	6.23117e-05	0.00164849	1.56568
PDE6G	0.535487	7.79317	4.12791	6.35611e-05	0.00167358	1.54759
PAFAH2	0.712023	9.92443	4.12516	6.42407e-05	0.00168864	1.5379
SEMA3G	0.636125	5.61028	4.12491	6.43026e-05	0.00168886	1.53702
KLKB1	0.53376	7.34613	4.12337	6.46859e-05	0.00169326	1.5316
GDE1	0.579817	10.5974	4.12255	6.48895e-05	0.00169484	1.52874
C1orf177	0.713453	8.32705	4.12211	6.50011e-05	0.00169586	1.52717
PSTK	0.604286	8.00395	4.1204	6.54293e-05	0.00170332	1.52119
ZNF354A	0.726918	7.41443	4.12016	6.54909e-05	0.00170332	1.52033
SLC9A9	0.737895	8.91616	4.11923	6.57263e-05	0.00170432	1.51706
BPNT1	0.648034	7.81279	4.1191	6.57595e-05	0.00170432	1.5166
ABHD14A	0.527964	9.33466	4.11576	6.66099e-05	0.00171045	1.5049
PLAC2	0.539405	7.17364	4.11569	6.66275e-05	0.00171045	1.50466
MR1	0.523218	9.50216	4.11559	6.66533e-05	0.00171045	1.5043
FOXF2	0.586261	6.00796	4.11432	6.69821e-05	0.00171478	1.49982
AKR1C3	0.86682	10.3744	4.1134	6.72193e-05	0.00171806	1.4966
LOC643308	0.766357	9.74504	4.11242	6.74728e-05	0.0017217	1.49317
NKD2	0.819242	7.18457	4.11151	6.771e-05	0.0017221	1.48997
FOXI3	0.539539	8.67609	4.10971	6.81798e-05	0.00172997	1.48367
FAM90A11P	-0.507963	7.18268	-4.10971	6.81812e-05	0.00172997	1.48366
MS4A10	-0.505345	7.3253	-4.10725	6.88287e-05	0.00174218	1.47504
TBCEL	1.02744	8.23047	4.10464	6.95224e-05	0.00175691	1.46591
LOC642223	-0.588168	7.53125	-4.10382	6.97443e-05	0.00175855	1.46301
LOC648240	-0.508565	7.34447	-4.10293	6.99827e-05	0.0017592	1.4599
LOC644806	-0.574119	7.52499	-4.10116	7.04591e-05	0.00176496	1.45372
MAOB	0.522346	6.84549	4.10019	7.07244e-05	0.00176738	1.4503
SMUG1	0.596285	10.1616	4.09989	7.0805e-05	0.0017679	1.44926
POLD4	0.58601	10.2292	4.09949	7.09139e-05	0.0017679	1.44786
ZNF767	0.60417	9.34109	4.09705	7.15817e-05	0.0017789	1.43932
SPAG4L	0.606074	7.45262	4.0967	7.16788e-05	0.0017799	1.43809
IVD	0.613146	8.67105	4.09488	7.21809e-05	0.00178813	1.43173
POP7	0.610011	9.177	4.09057	7.33855e-05	0.00180801	1.41666
LOC388339	0.507599	13.1885	4.09056	7.33865e-05	0.00180801	1.41665
THOC6	0.533534	8.17157	4.09021	7.34869e-05	0.00180817	1.4154
POLR2K	0.622705	7.75852	4.08808	7.40898e-05	0.00181349	1.40796
LOC649199	-0.566917	7.62186	-4.08802	7.4105e-05	0.00181349	1.40778
UBE2S	-0.527006	7.48302	-4.0878	7.41676e-05	0.00181349	1.40701
FAM111B	0.623051	6.66298	4.08733	7.43015e-05	0.00181349	1.40536
SLC22A18AS	0.73289	8.18695	4.08567	7.47757e-05	0.001818	1.39957
MT1F	0.678006	10.9624	4.0848	7.50259e-05	0.00181837	1.39653
PLEKHB1	0.570749	8.42686	4.0847	7.50562e-05	0.00181837	1.39616
LOC644097	-0.519743	7.15578	-4.08419	7.52007e-05	0.00181837	1.39441
SELP	0.823837	8.34538	4.08401	7.52539e-05	0.00181837	1.39377
TAF4	-0.525735	10.0433	-4.0834	7.54286e-05	0.00181915	1.39166
SAMD4B	0.750096	9.12926	4.08157	7.59613e-05	0.00182006	1.38525
NID2	0.578166	6.44673	4.07872	7.67939e-05	0.00183586	1.37532
LOC644187	-0.516833	7.93038	-4.07559	7.77191e-05	0.00184389	1.36442
LOC651842	-0.517485	7.58424	-4.0743	7.81033e-05	0.00185161	1.35993
GLB1L	0.622805	7.98833	4.07405	7.81783e-05	0.00185199	1.35906
ANKDD1A	0.834307	9.09991	4.07361	7.83116e-05	0.00185235	1.35751
GSTO2	0.558499	7.79661	4.07281	7.85496e-05	0.00185519	1.35474
SMAP1	0.538839	8.79447	4.07198	7.88012e-05	0.00185526	1.35183
HOXB7	0.527052	6.5808	4.07118	7.90418e-05	0.00185565	1.34906
TPH1	0.538608	6.84971	4.07042	7.92727e-05	0.00185908	1.3464
SELI	0.506541	7.62354	4.07001	7.93971e-05	0.00185908	1.34498
MGMT	0.776965	10.1564	4.06992	7.94244e-05	0.00185908	1.34466
OCLM	0.584043	6.69157	4.06947	7.95606e-05	0.00185949	1.3431
KRT8	-0.525351	7.34761	-4.06718	8.02584e-05	0.00186543	1.33516
ZBTB9	0.789982	9.2173	4.0671	8.02857e-05	0.00186543	1.33485
TMEM41A	0.68209	8.44358	4.06586	8.06644e-05	0.00186998	1.33056
LDB1	0.515045	7.87076	4.06394	8.12605e-05	0.00187472	1.32386
SYTL5	0.534328	7.25897	4.0627	8.16446e-05	0.00187472	1.31957
PDCD5	0.562886	9.36372	4.06157	8.19975e-05	0.00187805	1.31564
LOC643130	-0.590607	7.57119	-4.06097	8.21851e-05	0.00188021	1.31357
ACP2	0.616447	8.57428	4.05997	8.24993e-05	0.00188446	1.31009
LASS4	0.653144	8.1865	4.05832	8.30229e-05	0.00188942	1.30433
LOC649683	-0.541407	7.47131	-4.05654	8.35869e-05	0.00189988	1.29817
C14orf181	0.522624	7.81038	4.05199	8.50509e-05	0.00191958	1.28237
TICAM2	0.657609	9.80168	4.05194	8.5065e-05	0.00191958	1.28222
SSH1	0.840351	8.82501	4.04955	8.58434e-05	0.00192711	1.27394
GNB1L	0.707561	8.63792	4.04926	8.59382e-05	0.00192711	1.27293
LOC644373	-0.506731	7.74169	-4.04916	8.59721e-05	0.00192711	1.27257
TPRG1	0.601146	6.43124	4.04885	8.60732e-05	0.00192711	1.2715
dJ222E13.2	0.552999	7.83844	4.04844	8.62077e-05	0.0019284	1.27008
TNNT1	0.637048	7.13624	4.04596	8.70265e-05	0.00193484	1.26148
INO80D	-0.521283	8.83885	-4.04553	8.71676e-05	0.00193643	1.26001
NCKIPSD	0.65623	7.91911	4.04435	8.75617e-05	0.00194106	1.2559
MXD3	0.606361	8.65586	4.04393	8.77006e-05	0.0019414	1.25446
PHLDA3	0.531051	6.43619	4.04314	8.79643e-05	0.00194313	1.25173
POF1B	0.552627	7.20495	4.04268	8.81187e-05	0.00194518	1.25013
NPAT	0.61304	9.47139	4.04233	8.82359e-05	0.00194603	1.24893
DHRS13	0.646494	9.78393	4.04158	8.84887e-05	0.00194739	1.24632
FABP4	0.722758	7.62828	4.04127	8.85937e-05	0.00194745	1.24524
C4orf6	0.625832	6.4873	4.04093	8.87086e-05	0.00194861	1.24407
TBX15	0.526029	7.01198	4.0376	8.98387e-05	0.00196656	1.23255
IRF2BP1	0.835899	8.81984	4.0357	9.04909e-05	0.00196748	1.22597
SAP30	0.642941	9.62203	4.03556	9.05395e-05	0.00196748	1.22548
RG9MTD2	0.610855	7.56382	4.03219	9.17058e-05	0.00198207	1.21384
PEBP4	0.623103	6.95628	4.0321	9.17368e-05	0.00198207	1.21353
EFNA4	0.539315	9.00826	4.03207	9.1746e-05	0.00198207	1.21344
LOC100129599	0.769013	11.4171	4.0289	9.28567e-05	0.00199582	1.2025
ZNF641	1.03247	10.7459	4.02869	9.29339e-05	0.00199582	1.20174
KIF1C	0.568024	7.50686	4.0266	9.36721e-05	0.00200848	1.19455
ADPRH	0.631028	8.32246	4.02499	9.42481e-05	0.00201544	1.18897
ASTN1	0.525179	7.81238	4.02497	9.42531e-05	0.00201544	1.18892
ZBTB3	0.713235	9.23375	4.02247	9.51502e-05	0.00202573	1.18031
TTC16	0.508509	8.56879	4.02237	9.51861e-05	0.00202573	1.17997
TOP1P2	0.567519	9.54019	4.02208	9.5292e-05	0.00202662	1.17895
MTF2	0.695442	10.1419	4.02004	9.60314e-05	0.00203683	1.17193
ARHGEF19	0.505278	8.37176	4.01781	9.68481e-05	0.00205	1.16423
MTNR1B	0.576571	6.85867	4.01606	9.74931e-05	0.00206087	1.15819
FKBP1B	0.506093	8.37402	4.01394	9.82765e-05	0.00207185	1.15091
C9orf91	0.676287	9.13835	4.01316	9.85689e-05	0.00207634	1.14821
ERCC-00028	0.504471	6.78519	4.01174	9.90995e-05	0.00208082	1.14333
LOC727826	0.565956	11.6325	4.01121	9.92994e-05	0.00208133	1.1415
PTCH1	0.510623	7.08421	4.01115	9.93221e-05	0.00208133	1.14129
LOC642969	-0.507332	7.75825	-4.00816	0.000100452	0.00209773	1.13101
LOC648377	-0.581767	7.54919	-4.00782	0.00010058	0.00209773	1.12985
LOC643897	-0.512996	7.5579	-4.00754	0.000100687	0.00209773	1.12889
C11orf31	0.662626	8.00243	4.00713	0.000100844	0.00209773	1.12747
LOC648398	-0.529834	7.38934	-4.00712	0.000100847	0.00209773	1.12744
C9orf123	0.643677	8.71818	4.0054	0.000101507	0.00210202	1.12152
PAQR7	0.612258	8.1566	4.0052	0.000101581	0.00210202	1.12085
PHYHD1	0.528287	6.5487	4.0046	0.000101812	0.00210541	1.11879
LOC388922	-0.59106	7.67037	-4.00197	0.000102831	0.00211673	1.10973
ERCC-00016	0.566352	7.16199	3.99793	0.00010441	0.00214221	1.09589
BAK1	0.74702	8.56854	3.99631	0.000105053	0.00214931	1.09031
TOMM22	0.557647	10.16	3.99425	0.000105872	0.00216102	1.08325
SMCP	0.664197	7.83143	3.99115	0.000107118	0.00217192	1.07261
TBX10	0.607703	7.67113	3.99079	0.000107264	0.00217192	1.07138
FAM73B	0.541633	9.53411	3.99067	0.00010731	0.00217192	1.07098
KCTD11	0.503444	7.86141	3.99036	0.000107438	0.00217312	1.0699
LOC647784	-0.503586	7.47184	-3.99017	0.000107514	0.00217325	1.06926
RNASEH2A	0.629494	8.23937	3.9897	0.000107705	0.00217572	1.06764
LOC644246	-0.604165	7.67307	-3.98682	0.000108879	0.0021902	1.0578
CYP2S1	0.506219	7.37367	3.98492	0.000109664	0.00219691	1.05127
HMGB3	0.516466	7.32254	3.98381	0.000110124	0.00220052	1.04746
HSF1	0.500272	7.24968	3.98269	0.00011059	0.00220119	1.04363
KRI1	0.527637	8.19785	3.98242	0.0001107	0.00220119	1.04272
HS1BP3	0.590837	9.88436	3.98207	0.000110845	0.00220119	1.04154
RBM12B	0.914725	9.67622	3.98202	0.000110867	0.00220119	1.04136
STK11	0.689901	9.86996	3.9806	0.000111462	0.00220522	1.03649
ACSS3	0.690958	7.95244	3.98031	0.000111583	0.00220522	1.0355
STARD8	0.645422	7.0932	3.98023	0.000111618	0.00220522	1.03522
DLEU1	0.605047	8.0037	3.98015	0.000111652	0.00220522	1.03494
TTLL12	0.668406	9.95584	3.97988	0.000111764	0.00220522	1.03404
LOC643318	-0.645966	7.14028	-3.97881	0.000112214	0.00221272	1.03039
CCDC23	0.557506	12.1423	3.9783	0.00011243	0.00221559	1.02864
LOC100128775	0.611891	9.57216	3.97768	0.000112696	0.00221627	1.02649
PCYT1A	0.507092	7.45452	3.97574	0.00011352	0.00222339	1.01987
RNF180	0.620071	7.7273	3.97494	0.000113863	0.00222567	1.01713
OR52M1	-0.518756	7.37124	-3.97224	0.000115023	0.00223334	1.00792
NECAB2	0.670388	8.40612	3.97221	0.000115037	0.00223334	1.00781
C4orf39	-0.590989	7.80226	-3.97158	0.000115311	0.0022369	1.00565
OR51S1	0.576589	7.04519	3.97115	0.000115495	0.00223808	1.00421
LOC100134393	0.684724	9.5332	3.96773	0.000116988	0.00226005	0.992535
APOA1BP	0.527136	10.8019	3.96698	0.00011732	0.00226368	0.989962
AGAP6	-0.517057	9.18396	-3.96637	0.000117589	0.00226608	0.987883
PRR3	0.501385	8.44459	3.96637	0.000117589	0.00226608	0.987883
LOC388572	0.518801	8.19783	3.96267	0.000119235	0.00228657	0.975263
RGAG1	0.537224	6.71682	3.96018	0.000120354	0.00229821	0.966778
ADRA1B	0.561499	7.80813	3.95981	0.000120519	0.00229972	0.965535
CTSL2	0.600684	7.06174	3.95968	0.000120579	0.00229972	0.965077
NDUFS4	0.604754	11.3889	3.9568	0.000121888	0.00231624	0.955276
KCTD15	0.541596	8.13086	3.95596	0.000122274	0.00231784	0.952407
CCL13	0.608739	6.6554	3.95561	0.000122431	0.00231809	0.951236
KLC3	0.517551	8.15386	3.95546	0.000122502	0.00231809	0.950714
MNDA	-0.590585	13.145	-3.95367	0.000123329	0.00232872	0.944608
PDE2A	0.687293	6.75454	3.95355	0.000123384	0.00232872	0.944201
C10orf11	0.627895	8.30909	3.95181	0.000124189	0.00233315	0.938296
SNORD13	0.833709	9.33127	3.9479	0.000126019	0.00235712	0.925015
LOXHD1	0.716775	7.76287	3.94765	0.00012614	0.00235712	0.92414
SNORD56B	-0.56223	7.59064	-3.94673	0.000126574	0.00236262	0.921027
SCARNA21	0.57869	8.2314	3.94671	0.000126585	0.00236262	0.920946
UBE2U	0.634816	6.84139	3.94497	0.000127409	0.00237369	0.915054
LOC441763	1.02551	13.8039	3.94466	0.000127556	0.00237369	0.914007
CCDC93	-0.500962	9.93888	-3.94281	0.000128442	0.00238312	0.907724
SNORA12	0.738809	9.10622	3.94181	0.000128925	0.00238926	0.904317
ZSCAN16	0.630646	9.66113	3.94114	0.000129248	0.0023896	0.902048
C4orf48	0.558046	8.95297	3.93858	0.00013049	0.00240127	0.893363
DYRK4	0.656352	10.0617	3.93842	0.00013057	0.00240133	0.892807
LOC728660	-0.632935	7.91223	-3.93817	0.000130693	0.00240196	0.891955
CXCL10	0.516878	8.1165	3.9366	0.000131459	0.00241021	0.886649
LOC91461	0.572519	6.38067	3.93634	0.00013159	0.00241021	0.885745
TRIM42	0.634957	6.6866	3.93607	0.000131721	0.00241121	0.884842
UGT1A3	0.527257	8.50945	3.93578	0.000131863	0.00241133	0.883867
GUCA1A	0.505396	8.27756	3.93564	0.000131932	0.00241133	0.883389
CRYGS	0.507511	8.45172	3.93517	0.000132165	0.0024137	0.881789
ZNF668	0.693963	9.27708	3.93417	0.000132659	0.00241991	0.878403
LOC152024	-0.553933	7.87513	-3.93325	0.000133116	0.00242543	0.875281
YIPF2	0.514707	7.67852	3.93285	0.000133315	0.00242619	0.873925
TRAPPC2P1	0.602249	8.13899	3.93172	0.000133877	0.00243084	0.870108
LOC441249	-0.553114	7.56148	-3.93057	0.000134454	0.00243368	0.86621
CLN6	0.633666	8.14675	3.9279	0.0001358	0.00244877	0.857166
FLJ11292	-0.565493	7.78772	-3.92116	0.000139256	0.002488	0.834364
NDOR1	0.524877	6.3863	3.92103	0.000139322	0.002488	0.833931
ZNF34	0.629034	8.10138	3.91935	0.0001402	0.00249952	0.828235
LOC644658	-0.558843	7.28194	-3.91915	0.000140301	0.0024998	0.82758
LCTL	0.642646	6.6665	3.91815	0.000140827	0.00250631	0.82419
ARL4C	0.716206	9.31137	3.91782	0.000141	0.0025072	0.823073
LOC100131787	0.713965	11.3229	3.9175	0.000141166	0.0025072	0.822004
TMEM45B	0.749555	8.13219	3.91663	0.000141623	0.00250911	0.819075
GHDC	0.544393	9.67632	3.91555	0.000142196	0.00251784	0.815412
SCRT2	0.521501	6.96432	3.91535	0.000142303	0.00251832	0.814729
CALCRL	0.582181	6.42513	3.91479	0.0001426	0.00251932	0.812837
PRR15L	0.596998	7.77636	3.91389	0.000143077	0.00252349	0.809806
MAP2K7	0.58933	9.19648	3.91122	0.000144505	0.00253303	0.800797
NSDHL	0.588077	8.94955	3.9106	0.000144838	0.00253655	0.798708
KDSR	0.500131	8.20927	3.91055	0.000144867	0.00253655	0.798528
DLG5	0.572398	7.68789	3.91026	0.000145024	0.00253788	0.797545
EXOSC9	0.595759	9.88741	3.90904	0.000145679	0.00254368	0.793456
SCARNA7	0.505207	8.08593	3.90851	0.000145969	0.00254642	0.791656
LOC729421	0.519004	8.31236	3.90757	0.000146478	0.00255054	0.788495
C3orf59	0.650834	8.08382	3.90682	0.000146886	0.00255481	0.785972
ENPP1	0.506332	7.27098	3.90612	0.00014727	0.00255788	0.783607
C3orf22	-0.611516	7.93548	-3.90605	0.000147307	0.00255788	0.783379
SCARNA3	0.630888	9.4599	3.90207	0.000149503	0.00257466	0.769961
SMCR7L	0.543651	10.0942	3.90129	0.000149934	0.00257722	0.767348
IL1RAPL1	-0.509969	7.41816	-3.90121	0.00014998	0.00257722	0.767071
TNFRSF10C	0.699192	9.98539	3.89973	0.000150805	0.00258434	0.762094
ALKBH3	0.668819	9.42087	3.89916	0.000151124	0.00258631	0.760176
EN2	0.540178	7.15939	3.89756	0.000152025	0.0025897	0.754787
SLFN13	0.725958	8.64642	3.89574	0.000153056	0.00260022	0.748656
LOC201175	0.752513	9.87376	3.89455	0.000153733	0.00260889	0.74466
HSPA5	0.709042	9.49652	3.89412	0.000153978	0.00261164	0.743213
CYP4F12	0.502382	7.83882	3.8923	0.000155021	0.00261794	0.737095
CEP164	0.634269	9.17001	3.89216	0.000155099	0.00261794	0.736634
LOC654116	-0.625926	8.00644	-3.8891	0.000156871	0.00263558	0.726339
ITFG3	0.566898	9.77942	3.88905	0.0001569	0.00263558	0.72617
CD109	0.633277	6.66128	3.88839	0.000157286	0.00263912	0.723942
SNORA68	0.546526	8.41836	3.88791	0.000157563	0.00263966	0.722347
LDLRAD3	0.597178	7.2347	3.88698	0.000158105	0.00264733	0.719232
DKKL1	0.672272	7.81315	3.88658	0.000158339	0.00264984	0.71789
PLEKHH1	0.525855	6.83157	3.88601	0.000158678	0.00265128	0.71595
PTPN5	0.598125	7.03803	3.88449	0.000159572	0.00265914	0.710858
MIR186	-0.540444	7.45713	-3.87938	0.000162616	0.00268283	0.693729
NKX2-8	0.56258	7.14282	3.87886	0.000162932	0.00268512	0.69197
LIN7A	0.617601	8.35605	3.87808	0.0001634	0.00269011	0.689372
PROM2	0.529218	7.34923	3.87732	0.000163862	0.00269456	0.686815
ZNF484	0.537091	7.83482	3.87692	0.000164104	0.00269604	0.685476
CIB2	0.650903	8.2389	3.87583	0.000164763	0.00269725	0.681845
GFRA2	0.622179	8.60755	3.87142	0.000167468	0.00272616	0.667084
LOC647349	-0.513874	9.68037	-3.87129	0.000167552	0.00272616	0.66663
PPDPF	0.772114	10.2261	3.87005	0.000168322	0.00272833	0.662475
C1QB	0.740501	7.37553	3.87003	0.000168335	0.00272833	0.662406
PGC	-0.512446	7.36166	-3.86976	0.000168501	0.00272833	0.66151
AQP1	0.507432	8.13217	3.86913	0.000168894	0.00273187	0.659402
PANK3	0.713799	8.45105	3.86877	0.00016912	0.00273412	0.65819
ACP5	0.781478	9.64247	3.86801	0.000169593	0.00273896	0.655656
NCR3	0.596529	9.05261	3.86716	0.000170123	0.00274469	0.65283
RNASE3	1.10153	9.12823	3.86524	0.000171334	0.0027589	0.646403
LOC392522	0.627141	8.32254	3.86436	0.000171894	0.0027605	0.643446
LOC100128528	0.51059	8.37768	3.86413	0.000172038	0.00276139	0.642689
LYRM2	0.571621	9.08151	3.85932	0.000175117	0.00279468	0.626614
C2orf44	0.546544	9.41862	3.85922	0.000175179	0.00279468	0.626296
AHCY	0.502905	10.2949	3.85871	0.000175511	0.0027973	0.624578
LOC651150	-0.51116	7.31647	-3.85716	0.000176516	0.00280462	0.619405
RMRP	0.68069	8.58514	3.85684	0.000176721	0.00280645	0.618356
TGM6	0.717425	7.9514	3.8565	0.000176942	0.00280854	0.617225
ZNF175	0.65915	8.42769	3.85204	0.000179872	0.00283783	0.602348
LRRTM2	0.501476	6.77221	3.85081	0.000180687	0.00284641	0.598252
TF	-0.54002	7.58693	-3.84815	0.000182463	0.00285981	0.589392
CD300LB	0.605955	9.66692	3.84805	0.000182535	0.00285981	0.589036
KCNA10	-0.530566	7.58648	-3.84709	0.000183178	0.0028641	0.58585
PSME3	0.549594	10.6584	3.8465	0.000183576	0.00286541	0.583883
LOC653604	0.540484	8.49833	3.84591	0.000183972	0.00286796	0.581931
ZBTB7A	0.684958	9.47496	3.84553	0.000184232	0.00286957	0.580653
C5orf13	0.644663	9.07382	3.84481	0.000184721	0.00286957	0.578254
CDY2B	0.589601	7.04075	3.84284	0.000186061	0.0028805	0.571707
ASNA1	0.628664	7.51763	3.84052	0.000187657	0.00289522	0.563972
CHGA	-0.546355	7.66748	-3.84018	0.000187889	0.00289738	0.562853
PIK3R3	0.772461	6.87037	3.83932	0.000188483	0.00290169	0.559996
LOC441811	-0.603775	7.54277	-3.83897	0.000188723	0.00290169	0.558843
H2AFY2	0.624536	8.9142	3.83852	0.000189035	0.00290507	0.557348
ZBTB43	0.591505	10.2715	3.83658	0.000190386	0.00291642	0.550899
SIRPB1	0.584971	9.42414	3.83439	0.000191926	0.00292517	0.543603
CNNM1	0.511877	7.3251	3.83304	0.000192872	0.0029331	0.53915
CIAPIN1	0.535067	9.20033	3.83272	0.000193102	0.00293456	0.53807
LOC391833	0.544942	12.7105	3.83046	0.000194709	0.00294351	0.530569
FBLN7	0.549901	8.15079	3.82942	0.000195449	0.00294351	0.527135
EIF2C1	0.63011	9.3325	3.82889	0.000195833	0.00294613	0.525357
PFN4	-0.591699	7.84308	-3.82827	0.000196274	0.00294776	0.52332
FAP	-0.509391	7.44046	-3.82712	0.000197108	0.00295315	0.519481
EPHX1	0.615016	7.823	3.82701	0.000197188	0.00295315	0.519116
C9orf43	0.502205	6.76495	3.82693	0.00019724	0.00295315	0.518875
C16orf86	0.641559	8.27834	3.82669	0.000197419	0.00295442	0.518055
PA2G4	0.51442	11.3575	3.82547	0.0001983	0.00296336	0.514027
STK32B	0.586148	7.28793	3.82467	0.000198884	0.00296786	0.511364
C17orf48	0.667873	8.90816	3.82291	0.000200166	0.00297569	0.505546
OR5AS1	-0.541333	7.77103	-3.82276	0.00020028	0.00297596	0.505033
C2orf63	0.556703	7.68795	3.82154	0.000201174	0.00298211	0.501001
SNORD33	0.690631	9.24169	3.81933	0.000202806	0.00299086	0.493688
ITIH4	0.650774	8.00074	3.81899	0.000203062	0.00299324	0.492544
DNAJB13	0.633484	6.95749	3.8179	0.00020387	0.00299918	0.488949
SLC1A2	0.576498	7.25043	3.8175	0.000204169	0.00299985	0.487627
ZNF416	0.590022	8.22129	3.81728	0.000204334	0.00300072	0.486894
RN5S9	0.887557	11.9801	3.81715	0.00020443	0.00300073	0.486467
PARD3	0.507915	6.62679	3.81604	0.000205264	0.00300876	0.482782
IL9R	-0.527387	7.65533	-3.81551	0.000205661	0.00301036	0.481035
ALKBH4	0.550176	7.81717	3.81491	0.00020611	0.00301424	0.47906
NR2F6	0.633865	8.41988	3.81359	0.000207109	0.00301753	0.474687
SGK1	-0.561179	11.8453	-3.81357	0.000207127	0.00301753	0.474607
IFIT5	0.689709	8.48065	3.81344	0.000207223	0.00301753	0.474188
TMC4	0.542404	7.48181	3.81316	0.000207438	0.00301808	0.473251
SRFBP1	0.793244	8.43248	3.81277	0.000207733	0.00301958	0.471963
MEX3C	-0.562434	9.25579	-3.81102	0.00020906	0.00303185	0.466202
HIST1H1D	0.511637	6.9462	3.80977	0.000210021	0.00304018	0.462049
RHAG	0.636202	7.27366	3.80947	0.000210253	0.00304213	0.461054
HDHD1A	0.679165	9.23351	3.80832	0.000211136	0.003046	0.457259
FAM172A	0.539495	8.92269	3.80816	0.000211256	0.003046	0.456745
AGTR2	0.612034	7.51087	3.80781	0.000211523	0.00304635	0.455603
NUP155	0.52517	7.60472	3.80758	0.000211708	0.00304635	0.45481
BEST4	-0.506492	7.86231	-3.80495	0.000213742	0.00306859	0.446159
LOC646449	-0.508512	7.5539	-3.80361	0.00021479	0.00307568	0.441736
C20orf103	0.618175	7.95585	3.80345	0.000214922	0.00307568	0.441182
UBE2D2	0.631329	8.58714	3.80315	0.000215156	0.00307623	0.440195
TTC39C	0.562019	9.94915	3.80274	0.000215473	0.00307937	0.438861
RANGRF	0.659872	8.05586	3.80224	0.000215871	0.00308365	0.437193
PRRT3	0.676154	8.40657	3.80202	0.000216043	0.0030847	0.436473
LOC401640	0.530197	10.2643	3.80121	0.000216678	0.00309213	0.433819
TSPAN10	0.796006	7.73707	3.80096	0.000216881	0.00309245	0.432971
PPIF	0.525769	8.04395	3.79995	0.000217681	0.00309964	0.429639
SLC29A2	0.510093	8.03265	3.79857	0.000218774	0.00310779	0.425108
TSKU	0.711857	5.74409	3.7977	0.00021947	0.00311146	0.422234
LOC442147	-0.578924	7.58664	-3.79766	0.000219502	0.00311146	0.422104
MSL3L1	0.581434	11.3352	3.79699	0.000220043	0.00311393	0.419876
RNY1	0.622302	10.3457	3.79665	0.000220314	0.00311393	0.418763
DGAT2	0.675641	9.19511	3.79573	0.000221048	0.00312211	0.415754
TMEM132A	0.509007	6.62546	3.79419	0.000222298	0.00313553	0.410655
FAM5B	0.555285	7.85847	3.79384	0.000222578	0.00313666	0.409517
BTLA	0.516102	9.34734	3.78897	0.00022656	0.00315672	0.393479
ACTL8	0.544427	6.95517	3.78863	0.000226842	0.00315709	0.392354
ODF3L1	0.560492	6.64842	3.78793	0.000227415	0.00315947	0.39007
KIAA0460	0.768862	8.77365	3.78647	0.000228623	0.00317064	0.38528
LOC442582	0.702518	8.20624	3.78383	0.000230832	0.00318861	0.376583
PLK2	0.716231	6.34127	3.78285	0.000231653	0.00319317	0.373372
EPM2AIP1	0.610632	9.39702	3.78285	0.000231659	0.00319317	0.373352
FN3K	0.55724	7.14274	3.78236	0.000232066	0.00319317	0.371761
IKZF3	0.815259	8.31164	3.78209	0.000232296	0.00319317	0.370869
MRPL15	0.569633	9.45175	3.78182	0.000232522	0.00319317	0.369987
MRPS33	0.514588	9.14415	3.78131	0.000232951	0.003194	0.36832
LOC284757	0.959805	9.99994	3.78087	0.000233323	0.00319771	0.366879
KRT75	0.635744	7.38555	3.77977	0.000234263	0.00320149	0.363245
KRTAP10-3	-0.567694	7.68721	-3.77971	0.000234313	0.00320149	0.363049
NECAB1	-0.53801	7.46918	-3.77776	0.000235975	0.00321442	0.356659
LOC389895	-0.510707	7.82978	-3.77572	0.000237727	0.00322812	0.34997
LOC643624	-0.551971	8.02821	-3.77537	0.000238034	0.00322847	0.348805
C7orf68	0.689702	7.93748	3.77476	0.000238557	0.00323138	0.346819
RAB36	0.5915	7.05493	3.77388	0.000239319	0.0032371	0.343937
INTS5	0.536656	8.88466	3.77207	0.000240898	0.00325047	0.337992
LOXL4	0.547665	7.1754	3.77099	0.000241841	0.00325759	0.334461
PLK3	0.700407	7.62462	3.77017	0.000242564	0.00326314	0.33176
UCHL3	0.702055	9.71591	3.76951	0.000243147	0.00326957	0.329594
LENEP	0.561309	6.82763	3.76625	0.000246036	0.00329291	0.318917
ATP9A	0.515399	7.91426	3.76597	0.000246281	0.0032948	0.318015
CYLN2	0.568137	8.30306	3.76418	0.000247882	0.00330771	0.312159
MEF2C	0.847148	9.96976	3.76407	0.000247983	0.00330771	0.31179
KCNA6	0.588732	8.09284	3.76334	0.000248644	0.00331322	0.309386
TBC1D4	-0.53942	9.20657	-3.76244	0.000249448	0.0033202	0.306466
VPS11	0.59046	9.0124	3.76098	0.000250774	0.0033297	0.301677
EIF2B2	0.590167	10.3232	3.76095	0.000250798	0.0033297	0.301588
TAAR8	0.602432	8.48808	3.76071	0.000251021	0.00333009	0.300786
RAB3D	0.610558	8.26845	3.75947	0.000252144	0.00333769	0.296753
WDR73	0.569781	8.96774	3.75914	0.000252449	0.0033401	0.295661
ACTN3	0.584287	7.14915	3.75904	0.000252538	0.0033401	0.29534
AVPR1B	0.729534	6.53658	3.75824	0.000253274	0.00334601	0.292712
C1orf55	-0.511837	9.56666	-3.75557	0.000255727	0.00336035	0.284001
LOC730820	-0.667232	11.454	-3.755	0.000256252	0.00336208	0.282147
KLHL15	0.541606	5.75796	3.75354	0.000257613	0.00337087	0.277361
LOC641939	0.548382	8.02593	3.75343	0.000257709	0.00337087	0.277024
NT5C3L	0.561005	8.54654	3.75309	0.000258025	0.0033715	0.275916
RHBDL3	-0.538539	8.1998	-3.75055	0.000260412	0.00339563	0.267596
LOC644613	0.560846	6.53194	3.74918	0.0002617	0.00340758	0.263141
ZNF678	0.566339	6.36322	3.7486	0.000262249	0.00340967	0.261246
OR11H4	-0.570166	7.6724	-3.74536	0.000265335	0.00343234	0.250677
DCI	0.54884	10.4037	3.74519	0.000265495	0.00343234	0.250133
LOC400590	-0.530926	7.71634	-3.74498	0.000265697	0.00343319	0.249445
SYP	0.523303	6.40488	3.74366	0.000266963	0.00344246	0.245154
FAM159A	0.577723	9.12193	3.74351	0.000267109	0.00344293	0.24466
ARSG	0.529419	9.51358	3.74123	0.000269319	0.00346289	0.237216
CREB3	0.641074	7.52717	3.73891	0.000271579	0.00347904	0.229668
GPR132	0.559402	8.90878	3.7381	0.000272374	0.00348258	0.227026
AKT2	0.509423	7.51766	3.73643	0.00027401	0.00349176	0.221619
MAOA	1.10278	6.65936	3.73497	0.000275462	0.00350302	0.216844
HDAC10	0.622063	7.84124	3.73379	0.000276626	0.0035052	0.213035
TBC1D22B	0.679613	8.75144	3.73342	0.000277	0.00350678	0.211817
ERCC-00157	0.615754	7.59409	3.73333	0.000277086	0.00350678	0.211536
NAV1	0.594981	7.01523	3.73316	0.000277259	0.00350714	0.210971
NDUFA7	0.569282	10.3102	3.73149	0.000278935	0.00352166	0.205531
ZNF101	0.685624	8.80221	3.73056	0.000279864	0.00353022	0.202526
LOC651291	-0.531153	7.63232	-3.73048	0.000279949	0.00353022	0.202252
EMP2	0.700603	6.63202	3.73025	0.000280179	0.0035317	0.201511
RNF157	0.564733	8.91915	3.7297	0.000280733	0.00353252	0.199729
NXPH1	0.510223	7.09899	3.72963	0.000280807	0.00353252	0.19949
PLCE1	0.501497	6.94495	3.72791	0.00028255	0.00354877	0.193902
HILS1	0.581657	6.81154	3.72778	0.000282675	0.00354891	0.193504
CCT5	0.634756	8.66426	3.72766	0.000282798	0.00354904	0.19311
ARFRP1	0.510193	7.63718	3.72712	0.000283349	0.00355143	0.191354
ATP5S	0.556073	8.98497	3.72681	0.000283664	0.00355281	0.19035
CXXC4	0.547541	7.3727	3.72483	0.000285687	0.00356712	0.183932
MOGAT3	-0.505842	7.57796	-3.72464	0.00028589	0.00356789	0.18329
P76	0.701689	8.25388	3.72312	0.000287449	0.00358023	0.178383
LOC728518	0.717516	9.36014	3.72221	0.000288397	0.0035892	0.175407
PBX1	0.785821	8.81286	3.72046	0.000290211	0.00360463	0.169748
GPRIN3	0.713825	8.1097	3.7189	0.000291841	0.00361345	0.164691
ZNF211	0.607605	9.52378	3.7183	0.000292474	0.00361752	0.162736
ASIP	0.602202	5.96704	3.71826	0.000292509	0.00361752	0.162627
LOC642185	-0.558074	7.99922	-3.71821	0.000292567	0.00361752	0.16245
KIR3DP1	0.759107	7.91377	3.71793	0.000292861	0.00361752	0.161543
WDR79	0.582616	7.22335	3.7173	0.000293523	0.00362081	0.159503
ZNF341	0.514611	9.17954	3.71682	0.000294026	0.00362194	0.157958
ASTL	0.567595	7.4852	3.71472	0.000296251	0.00363936	0.151152
LOC647680	-0.526851	7.33293	-3.71436	0.000296636	0.00363982	0.14998
ERCC-00035	0.536013	6.65771	3.71277	0.000298335	0.00365024	0.144827
IGSF2	0.536322	7.26774	3.71266	0.000298445	0.00365024	0.144492
GRWD1	0.573299	9.74692	3.7123	0.00029883	0.00365024	0.14333
AKAP3	0.716051	8.05676	3.71227	0.000298869	0.00365024	0.14321
IGHMBP2	0.55369	8.57291	3.71182	0.000299345	0.00365024	0.141777
PIP5K1A	0.532349	7.84642	3.71067	0.000300588	0.00365934	0.138036
ZNF35	0.610275	7.90886	3.7098	0.000301523	0.00365997	0.135232
LOC728790	0.529023	9.28294	3.70617	0.000305467	0.00368657	0.123504
CHRAC1	0.610298	8.36493	3.70615	0.000305493	0.00368657	0.123429
UBAP2	0.51845	8.17259	3.70424	0.000307593	0.00370411	0.117245
METTL5	0.656671	9.68467	3.69928	0.0003131	0.00374528	0.101233
ISCA2	0.634513	8.69029	3.69894	0.000313479	0.00374838	0.100142
DNAJB8	0.594151	7.12834	3.69844	0.000314041	0.00375189	0.0985244
LOC652067	-0.522509	7.46371	-3.69736	0.000315248	0.00375382	0.0950636
TNFRSF9	0.572361	8.48587	3.69669	0.000316007	0.00375858	0.0928956
SUPT6H	0.519082	8.8005	3.6961	0.000316673	0.00376021	0.0909969
TAL1	0.559609	7.80524	3.69576	0.00031706	0.00376021	0.089895
JSRP1	0.659323	7.50371	3.69562	0.000317221	0.00376021	0.0894353
TMEM184A	0.62939	6.34371	3.69541	0.000317461	0.00376163	0.0887529
FAM58A	0.591841	9.92801	3.69501	0.000317909	0.00376444	0.0874817
SNORD56	0.806306	8.01461	3.69434	0.000318675	0.00376891	0.0853096
CHRNA6	0.607517	7.6227	3.69373	0.000319373	0.00377351	0.0833378
DNAH5	0.551928	6.90055	3.69316	0.000320017	0.00377766	0.08152
ENTHD1	0.66986	6.47071	3.69283	0.000320402	0.0037808	0.0804332
HMGCL	0.66621	9.18668	3.69075	0.000322791	0.00379805	0.0737346
MYEOV2	0.593206	6.653	3.68937	0.000324382	0.00380916	0.069297
IL17F	0.554573	6.31358	3.68881	0.000325035	0.00381254	0.0674847
RNF139	0.573988	6.78036	3.68811	0.000325847	0.00381737	0.0652335
RNF144B	0.515453	10.5086	3.68766	0.000326367	0.00381737	0.0637966
FBXW9	0.506223	8.78006	3.68582	0.000328522	0.00383484	0.0578585
LOC644171	-0.510752	7.52086	-3.68483	0.000329675	0.00384192	0.0547008
KRT74	0.570688	6.48444	3.68345	0.000331302	0.00385155	0.0502585
C2orf34	0.638506	8.91385	3.68277	0.000332105	0.00385589	0.0480756
MICALL1	0.597808	8.08264	3.68257	0.000332344	0.00385589	0.0474275
FUNDC2	0.540731	7.51812	3.68089	0.000334342	0.00387255	0.042021
PTGIR	0.575377	7.76133	3.67915	0.00033642	0.0038904	0.036435
C10orf55	0.503337	6.92433	3.67458	0.000341939	0.00392576	0.021761
FAM164A	0.554466	8.41806	3.67245	0.000344545	0.00393988	0.0149165
WBSCR17	0.70983	7.51775	3.67008	0.000347463	0.00395453	0.0073127
LOC654340	-0.608803	7.73546	-3.66958	0.00034808	0.00395476	0.00571367
MORN4	0.526765	6.86391	3.66911	0.000348656	0.00395476	0.0042226
TMEM81	0.619991	6.5544	3.66902	0.000348767	0.00395476	0.00393513
LOC644677	0.508076	8.44847	3.66826	0.000349717	0.00396114	0.00148456
LMAN1L	0.622063	6.71068	3.66819	0.000349809	0.00396114	0.00124628
TBKBP1	0.527516	7.73426	3.66757	0.00035057	0.00396755	-0.000711391
RPAP2	0.56569	8.64361	3.66643	0.000352003	0.00397309	-0.0043885
FOS	-0.827381	10.1309	-3.66152	0.000358195	0.0040213	-0.0201067
CACNG1	0.521321	7.91707	3.65872	0.000361774	0.00404857	-0.0290688
SH3PXD2B	0.502802	7.4384	3.65673	0.000364339	0.0040627	-0.0354361
POLL	0.813192	9.43918	3.65589	0.000365415	0.00407036	-0.0380923
SRPRB	0.511636	9.97926	3.65532	0.000366154	0.00407282	-0.0399147
LOC100128060	0.607192	9.78016	3.65468	0.000366988	0.00407595	-0.0419636
SAFB	-0.769733	9.63013	-3.65461	0.000367085	0.00407595	-0.0422018
BZRAP1	0.596646	8.62807	3.65185	0.000370692	0.00410582	-0.0510145
LOC100133372	-0.691032	11.3632	-3.65142	0.00037126	0.00410632	-0.0523925
LOC643332	0.831143	9.07767	3.64871	0.000374836	0.00412701	-0.0610314
ASB13	0.685735	8.42116	3.64855	0.000375056	0.00412782	-0.0615601
SPIN1	0.677374	8.40652	3.64612	0.000378296	0.00414765	-0.0693083
LOC654056	-0.596816	7.57226	-3.6451	0.000379661	0.00415775	-0.0725534
EPHB4	0.776955	8.63285	3.64483	0.000380028	0.00415939	-0.073425
LOC731186	-0.527581	7.91623	-3.64442	0.000380578	0.0041637	-0.0747276
AGPAT3	0.572719	7.65375	3.64434	0.000380687	0.0041637	-0.0749845
CDCA1	0.599155	6.42941	3.64085	0.000385416	0.0041957	-0.0861071
PRKD3	0.604044	7.85664	3.63742	0.000390113	0.00422997	-0.0970165
ATPAF2	0.61527	8.45064	3.63477	0.000393778	0.00425686	-0.10544
TAS1R2	-0.51246	7.73021	-3.63464	0.00039397	0.00425686	-0.105879
DSCR6	0.584879	6.99629	3.63382	0.000395103	0.00426641	-0.108465
CXorf61	0.651341	6.42141	3.63283	0.000396489	0.00427359	-0.111619
DDX20	0.666452	7.53973	3.63283	0.000396491	0.00427359	-0.111622
GPKOW	0.688414	9.97161	3.63236	0.000397145	0.0042753	-0.113107
LOC644860	0.514111	8.20027	3.631	0.000399063	0.00428861	-0.117447
CBX5	0.706832	7.93184	3.62999	0.000400479	0.00429427	-0.120636
C1orf63	-0.542862	10.9337	-3.62989	0.000400629	0.00429427	-0.120974
HOOK1	0.726559	8.6338	3.62968	0.000400929	0.00429536	-0.121648
LOC645385	-0.546167	12.1969	-3.62799	0.000403318	0.00431273	-0.126998
MVK	0.569131	7.6619	3.62772	0.000403707	0.00431335	-0.127865
MAGOH	0.565937	9.5119	3.627	0.000404734	0.00432138	-0.130153
CHRNB2	0.579514	6.26401	3.62291	0.000410611	0.00436643	-0.143133
TMEM102	0.545524	7.6157	3.62252	0.000411177	0.00437086	-0.144374
FLJ44379	-0.500159	7.52691	-3.62213	0.000411742	0.00437412	-0.145609
LOC642312	-0.516881	7.86464	-3.62166	0.000412427	0.00437597	-0.147107
LOC645373	-0.529843	7.50284	-3.62021	0.000414539	0.00438566	-0.151704
SUV420H2	0.607629	7.96579	3.61875	0.000416667	0.00439546	-0.156314
C9orf4	0.52444	6.58855	3.61871	0.000416733	0.00439546	-0.156457
FBXO33	-0.594147	10.7116	-3.61806	0.000417681	0.00440127	-0.158501
UBXN4	-0.783824	10.2477	-3.6164	0.000420129	0.0044074	-0.163764
DHX32	0.521694	8.90625	3.61564	0.000421255	0.00440935	-0.166172
LOC650898	0.641858	9.84599	3.61505	0.000422135	0.00441671	-0.16805
CLRN3	0.519313	7.4406	3.61309	0.000425057	0.00443012	-0.174259
COL13A1	0.568959	7.79696	3.61142	0.000427552	0.00444858	-0.179526
LOC645534	-0.515363	6.99814	-3.61012	0.000429517	0.00446459	-0.183653
C7orf42	0.539384	10.4344	3.60818	0.000432456	0.00448771	-0.189791
IL3RA	0.553222	7.81594	3.60758	0.000433361	0.004491	-0.191673
GK5	0.946012	9.13376	3.60751	0.000433478	0.004491	-0.191916
MRPL45	0.502201	9.55679	3.60592	0.000435902	0.00450231	-0.196934
GATAD1	0.556481	8.26394	3.60514	0.000437099	0.00451057	-0.199402
MGC16384	-0.522861	10.2875	-3.60459	0.000437937	0.00451525	-0.201124
SCGB1C1	0.721672	8.11268	3.60415	0.000438621	0.00451736	-0.202529
C1orf41	0.619425	8.95046	3.60348	0.000439653	0.00452058	-0.204644
LOC641848	0.700188	10.5727	3.6031	0.000440239	0.00452513	-0.205843
LOC728572	0.609268	9.16156	3.60293	0.000440498	0.00452631	-0.206372
ARRDC1	0.55385	8.18782	3.60115	0.00044326	0.00453928	-0.211997
LOC651503	0.526048	6.3761	3.60054	0.000444216	0.00454667	-0.213934
DHTKD1	0.564971	9.09591	3.60011	0.000444875	0.0045502	-0.215269
TCF3	0.58917	9.31369	3.59961	0.000445665	0.00455111	-0.216864
CHRNB3	0.674307	8.13393	3.59797	0.000448235	0.00456727	-0.222037
FIS1	0.510676	11.5968	3.5977	0.000448657	0.00456979	-0.222885
LOC652209	-0.51047	7.33955	-3.59758	0.000448843	0.0045702	-0.223258
ALKBH8	0.824899	8.9036	3.59674	0.000450176	0.0045808	-0.225925
LOC649181	-0.721331	7.67127	-3.59626	0.000450935	0.00458703	-0.22744
FOXJ1	0.526424	6.89021	3.59595	0.000451423	0.00458902	-0.228413
DACT3	0.500308	7.6338	3.59302	0.000456086	0.0046185	-0.237658
FOXD4L3	0.566265	6.87696	3.59268	0.000456617	0.00462089	-0.238704
FCGR1A	0.771707	10.3295	3.59238	0.000457106	0.00462435	-0.239667
GGT7	0.5771	7.29604	3.59132	0.000458805	0.00463855	-0.243005
LOC728285	-0.575509	7.62603	-3.59112	0.00045912	0.00464024	-0.243622
ORAI1	0.546143	10.28	3.5904	0.000460284	0.00464881	-0.2459
TMEM198	0.654885	7.99609	3.58747	0.000465033	0.00467893	-0.255133
IER5L	0.627128	8.30376	3.58317	0.000472079	0.00472664	-0.268656
CHD1L	0.624337	9.13423	3.57888	0.0004792	0.00477239	-0.282119
BPHL	0.55701	8.6308	3.57866	0.000479568	0.00477239	-0.282809
SNORD3A	0.576266	9.37809	3.57829	0.000480199	0.00477239	-0.283992
MSX1	-0.571484	7.50886	-3.57616	0.000483784	0.00479036	-0.290679
HNRPA1P4	-0.575945	10.2894	-3.57551	0.000484883	0.0047957	-0.29272
SLC12A4	0.546731	7.57183	3.57305	0.000489064	0.00481893	-0.300438
C10orf92	0.565759	7.59133	3.57263	0.000489784	0.00482326	-0.301761
POU2F2	0.660974	8.89576	3.57157	0.0004916	0.00483474	-0.305088
BATF2	0.590713	7.70622	3.5708	0.000492909	0.00484154	-0.307479
CCDC9	0.529696	7.57675	3.57	0.000494294	0.00485041	-0.310002
SHARPIN	0.77164	10.1338	3.56977	0.000494682	0.00485041	-0.310706
USP33	0.684431	8.85473	3.56858	0.00049674	0.00486548	-0.314438
RBM7	-0.521851	9.14152	-3.56718	0.000499175	0.00487736	-0.318834
CACNG7	0.544733	6.56582	3.56636	0.000500607	0.0048866	-0.321409
ERCC-00170	0.518709	6.88243	3.56431	0.000504198	0.00491264	-0.327832
FERD3L	0.644864	7.8249	3.56361	0.000505426	0.00491835	-0.330019
EVX1	0.531722	6.87357	3.56333	0.000505914	0.00491977	-0.330886
TAP1	-0.505797	12.0128	-3.56274	0.000506952	0.0049271	-0.332729
POLDIP2	0.593388	8.33342	3.56103	0.000509984	0.00494067	-0.338088
LOC647310	-0.504752	7.83825	-3.56089	0.000510241	0.00494067	-0.33854
C21orf88	0.5364	6.73666	3.56038	0.000511135	0.00494567	-0.340113
CHMP1B	-0.591781	11.2335	-3.55857	0.000514366	0.00495989	-0.345777
ATP6V1E2	0.57715	8.84035	3.55845	0.00051459	0.00495989	-0.346167
C17orf85	0.644448	9.05253	3.55699	0.0005172	0.00497285	-0.350714
MAP6D1	0.556022	8.65143	3.55558	0.000519755	0.0049852	-0.355141
AKAP9	0.504078	6.29505	3.55298	0.000524466	0.0050166	-0.363249
FAM155B	0.507915	7.6756	3.55239	0.000525546	0.00502235	-0.365097
LOC440776	-0.50671	9.33927	-3.55022	0.000529519	0.00504515	-0.371863
C6orf89	0.6549	8.55539	3.54962	0.000530626	0.00505245	-0.37374
SUV39H1	0.546703	9.56349	3.5493	0.000531207	0.00505497	-0.374723
SRCRB4D	0.601637	7.01973	3.54881	0.00053212	0.00505663	-0.376265
OR7G2	0.618226	7.75779	3.54561	0.000538058	0.00509081	-0.386234
ZDHHC14	0.693491	9.14776	3.54494	0.000539306	0.005098	-0.388314
C8orf40	0.511088	10.3801	3.54286	0.00054322	0.0051051	-0.39481
RSAD1	0.561488	8.92448	3.5419	0.000545031	0.00511232	-0.3978
TSTA3	0.826319	10.6097	3.54163	0.000545542	0.00511539	-0.398641
IL31RA	0.502859	7.21279	3.53946	0.000549654	0.00513098	-0.405386
FLJ34690	-0.524036	7.46375	-3.53907	0.000550411	0.00513499	-0.406622
AVEN	0.67033	8.29282	3.53868	0.00055114	0.00513722	-0.407811
CCDC90A	0.685841	9.32301	3.53815	0.000552163	0.00514437	-0.409476
LOC100130775	0.682861	10.0204	3.53416	0.000559852	0.00519376	-0.421895
RNU1A3	0.811916	11.8234	3.53309	0.000561924	0.00520602	-0.425211
SLC38A6	0.537791	8.12976	3.53192	0.000564201	0.00521869	-0.428842
SLC16A2	0.57175	8.36775	3.531	0.000565994	0.00522298	-0.431692
KRTAP19-7	0.533795	7.30578	3.52985	0.000568265	0.00523213	-0.435287
ZNF677	0.523388	6.92768	3.52881	0.000570297	0.00524419	-0.438491
MRPL49	0.519012	9.01293	3.52724	0.000573415	0.00525348	-0.443386
C9orf10OS	0.601719	9.87611	3.52562	0.000576622	0.00526439	-0.448394
OXSM	0.527268	8.17993	3.52487	0.000578133	0.00527303	-0.450743
PRKAB1	0.513071	9.5907	3.52155	0.000584803	0.0053192	-0.461039
TTTY8	0.565149	7.02501	3.519	0.000589959	0.00534211	-0.468917
ADAM9	0.605554	8.04985	3.51652	0.000595048	0.00536894	-0.476626
LOC100130107	-0.545657	6.99415	-3.51591	0.000596293	0.00537343	-0.478502
C6orf114	0.550873	6.79949	3.51566	0.000596797	0.00537343	-0.47926
LOC388248	-0.525731	7.78582	-3.51104	0.000606391	0.00541702	-0.493572
IFT57	0.541384	8.03952	3.50838	0.000611981	0.00545194	-0.501804
C2orf49	0.593134	8.31738	3.50801	0.000612744	0.00545565	-0.502923
CAMK2A	0.565206	6.94076	3.50556	0.000617938	0.00548324	-0.510496
FUK	0.528859	9.46133	3.50368	0.000621961	0.00549875	-0.516318
ATF7IP2	0.576731	9.18223	3.5005	0.000628798	0.00554204	-0.526125
ODF4	0.55431	7.16517	3.49833	0.000633491	0.00556934	-0.532794
SKIP	0.578395	8.18785	3.49776	0.000634736	0.0055756	-0.534555
P11	0.568729	7.26112	3.49718	0.000636003	0.0055836	-0.536343
BARHL2	0.534439	6.87187	3.49579	0.000639064	0.00560577	-0.540649
ERCC-00058	0.51447	7.18473	3.49383	0.000643364	0.00563656	-0.546663
TCEAL5	0.530246	7.16066	3.49225	0.000646865	0.00565432	-0.551531
DVL2	0.532068	8.77809	3.49138	0.000648806	0.00566713	-0.554217
WWC1	0.526126	6.12879	3.49132	0.000648945	0.00566713	-0.554409
STBD1	0.502332	7.21612	3.49124	0.000649126	0.00566713	-0.55466
CLEC7A	0.556156	8.61773	3.48894	0.000654256	0.0056848	-0.561718
LUZP2	0.540746	7.47981	3.48893	0.000654288	0.0056848	-0.561762
NAT11	0.548205	7.32223	3.48887	0.000654422	0.0056848	-0.561945
LRRC46	0.567927	7.63491	3.48867	0.000654869	0.0056848	-0.562557
SMARCAL1	0.643831	9.69676	3.48844	0.000655386	0.0056848	-0.563265
CYP26C1	0.703007	7.2163	3.48758	0.000657327	0.00569374	-0.565917
SNAP23	-0.557363	9.71885	-3.48682	0.000659045	0.0056983	-0.568257
MSI2	0.70466	8.50023	3.48444	0.000664436	0.00572285	-0.575561
TEF	0.586606	8.22466	3.48367	0.000666194	0.00573168	-0.57793
LOC286411	-0.507847	7.7398	-3.48359	0.000666373	0.00573168	-0.578171
TTLL5	0.528218	8.06145	3.48309	0.000667512	0.00573676	-0.579702
ZNF721	-0.563227	9.53399	-3.48151	0.00067114	0.00575689	-0.584562
TTC7B	0.581405	8.61752	3.48084	0.000672691	0.00576236	-0.586631
KCNN1	0.527777	7.03594	3.48038	0.000673736	0.00576974	-0.588022
C6orf204	0.894606	8.98717	3.47948	0.000675816	0.00577382	-0.590785
CD3G	0.552473	10.0314	3.47789	0.000679504	0.00579543	-0.595663
TAPT1	0.550597	9.13987	3.47744	0.000680552	0.00579819	-0.597045
TCN1	0.849668	9.88897	3.47744	0.000680565	0.00579819	-0.597062
RIMS1	0.588288	6.70154	3.47285	0.000691333	0.00585086	-0.611132
SNORD3C	0.571698	7.82994	3.47147	0.000694602	0.00586556	-0.61536
LOC644937	0.602213	11.6856	3.4707	0.000696434	0.00587285	-0.617719
C22orf36	0.502668	6.12498	3.47013	0.00069779	0.00588114	-0.619463
TMC5	0.55299	7.40719	3.46776	0.000703446	0.00591452	-0.626696
CD46	-0.622755	10.79	-3.46758	0.000703885	0.00591504	-0.627256
SLC39A13	0.534715	7.69858	3.46714	0.000704945	0.00591924	-0.628604
OR7C2	0.513987	7.49206	3.46521	0.000709604	0.00592821	-0.634506
TLR2	0.656455	8.4914	3.46496	0.00071021	0.00592857	-0.635272
FXYD6	0.63861	7.79661	3.46494	0.000710251	0.00592857	-0.635323
RPL14	0.589031	10.8493	3.46492	0.000710302	0.00592857	-0.635387
LOC100133080	0.547043	9.17035	3.46337	0.000714088	0.0059432	-0.64015
PLEKHA8	0.663562	6.9101	3.46165	0.000718286	0.00596777	-0.645401
CRIPAK	-0.620051	9.49967	-3.46026	0.000721696	0.00598264	-0.649644
RHD	0.928142	7.60854	3.46021	0.000721817	0.00598264	-0.649794
LOC389370	-0.577802	7.6774	-3.45914	0.000724445	0.00599578	-0.65305
PXDN	0.650213	7.60433	3.45898	0.000724847	0.00599578	-0.653547
LOC387753	0.519222	9.94995	3.4585	0.000726035	0.00599848	-0.655014
SOX12	0.656551	9.09915	3.45811	0.000727011	0.00600496	-0.656218
BYSL	0.563063	8.28958	3.45763	0.000728194	0.00601158	-0.657674
LOC645630	0.580671	9.91477	3.45749	0.000728541	0.00601285	-0.6581
CFHR1	0.598401	7.30545	3.45542	0.000733695	0.00603848	-0.664415
LOC643089	-0.50203	7.61568	-3.4542	0.000736747	0.00604721	-0.668132
RC3H2	0.693293	10.2138	3.45154	0.00074346	0.00608483	-0.676256
C14orf169	0.622722	9.78278	3.4497	0.000748142	0.00611359	-0.681878
LOC646783	-0.522276	7.99351	-3.44907	0.000749741	0.0061187	-0.683791
DNTTIP2	0.610048	7.38592	3.44856	0.000751044	0.00612615	-0.685346
LRRC8A	0.557368	8.80849	3.44781	0.000752947	0.00613085	-0.687611
IGF2BP1	0.582376	8.48523	3.4476	0.000753486	0.00613085	-0.688252
ZSWIM1	0.521388	10.4606	3.446	0.000757605	0.00615091	-0.693133
RHOBTB3	0.609875	8.19549	3.44468	0.000761004	0.006161	-0.697142
C3orf67	0.594969	7.46346	3.44258	0.000766473	0.00619091	-0.703553
NFKBIE	0.652261	9.40232	3.43878	0.000776429	0.00623446	-0.715107
MRPL53	0.506107	10.5621	3.43629	0.000783022	0.00626498	-0.722677
VPS33B	0.52302	9.57442	3.43535	0.00078552	0.00626911	-0.725527
ITLN1	0.92302	8.83888	3.43523	0.000785826	0.00626954	-0.725875
IPMK	0.553081	7.51841	3.43483	0.000786895	0.00627221	-0.727092
RSC1A1	0.70972	8.53507	3.43419	0.000788611	0.00627969	-0.729042
MED13L	0.591186	8.98422	3.43417	0.000788655	0.00627969	-0.729092
CALML6	0.595527	6.73212	3.43227	0.000793768	0.00630248	-0.734876
RAB11B	0.559059	7.92954	3.43106	0.000797027	0.00631112	-0.738543
HAPLN3	0.549047	8.87964	3.43079	0.000797753	0.00631528	-0.739358
CYP2R1	0.574838	8.62185	3.43042	0.000798764	0.00632158	-0.740491
OR2C3	0.681106	6.24662	3.42906	0.000802449	0.00633489	-0.74461
IL8	-0.56178	8.97865	-3.42746	0.000806814	0.00635657	-0.749465
PIGQ	0.532463	10.6287	3.42673	0.000808813	0.00636115	-0.75168
C11orf53	0.537196	7.66413	3.4265	0.000809444	0.00636452	-0.752377
FZD2	0.660241	8.76837	3.42628	0.000810039	0.00636761	-0.753035
ADAMTS1	0.533366	7.16267	3.42579	0.000811382	0.00637337	-0.754516
THTPA	0.50346	7.54084	3.42498	0.000813602	0.00638294	-0.756961
RGS6	0.519565	8.12478	3.42488	0.000813882	0.00638294	-0.75727
CCNT1	0.759773	8.52669	3.42476	0.000814226	0.00638294	-0.757647
FCER1A	-0.70159	11.1196	-3.42449	0.000814946	0.00638541	-0.758439
LOC100133565	0.695434	14.3098	3.42225	0.000821159	0.0064101	-0.765234
GAS2L3	0.550837	7.94837	3.42167	0.000822777	0.00641954	-0.766995
FAM114A2	0.506307	7.87097	3.41996	0.000827536	0.00643764	-0.772155
FCGR1B	0.634936	9.90014	3.41861	0.000831339	0.00645588	-0.776257
ASAP1IT1	0.683557	9.11999	3.41769	0.000833914	0.00646644	-0.779023
CECR6	0.531142	9.38038	3.41674	0.000836595	0.00647519	-0.781894
SLITRK4	0.598623	8.33125	3.4113	0.000852109	0.0065588	-0.798329
PTRF	0.652787	7.56099	3.40892	0.000858992	0.00659723	-0.805524
GDAP2	0.534054	8.28904	3.40824	0.000860966	0.00660598	-0.807576
SNORA28	0.622669	9.43147	3.40706	0.000864384	0.00662568	-0.81112
ERCC-00060	0.509191	7.97178	3.40653	0.00086595	0.00663462	-0.812739
NYX	0.52188	7.3657	3.40369	0.000874261	0.00667488	-0.821279
TMEM170A	0.567638	8.6459	3.39783	0.000891698	0.00675591	-0.838935
SH3TC1	0.50038	9.69914	3.39748	0.000892745	0.00675896	-0.839984
SLC22A20	0.534621	8.38644	3.39685	0.000894638	0.00676676	-0.841878
NAMPT	-0.800499	11.811	-3.39262	0.000907469	0.00683726	-0.854606
ADAMTS16	0.60767	6.20396	3.39256	0.000907659	0.00683726	-0.854793
APCDD1L	0.559667	7.82772	3.39201	0.000909331	0.00684493	-0.856438
CCDC24	0.570166	7.74619	3.39143	0.000911092	0.00685326	-0.858167
KIAA0562	0.509124	8.19238	3.38968	0.00091649	0.0068774	-0.863447
SCGN	0.781176	7.74441	3.38807	0.000921458	0.00690314	-0.868279
NLGN3	0.544467	6.82454	3.38669	0.000925731	0.00692358	-0.872412
TRPM4	0.678375	7.86481	3.38601	0.000927849	0.00692886	-0.874455
LOC100008588	0.588509	14.3046	3.3859	0.000928201	0.00692886	-0.874793
ATG16L2	-0.555435	10.591	-3.38227	0.00093957	0.00698629	-0.885671
TIMM10	0.668699	9.80631	3.38189	0.000940763	0.00698824	-0.886805
NFKBIL1	0.503356	6.83624	3.38123	0.000942849	0.00699114	-0.888784
SNRPD3	0.699683	9.32311	3.38007	0.000946522	0.00700239	-0.892257
CLEC18C	0.67766	6.74185	3.37967	0.000947787	0.00700845	-0.893451
PRTN3	0.628173	8.26908	3.37955	0.000948185	0.00700917	-0.893826
SLC38A4	-0.5198	7.68763	-3.37934	0.000948847	0.00701133	-0.894449
PSMA2	0.634981	8.98735	3.37922	0.000949239	0.00701221	-0.894819
LOC642567	0.506512	11.1156	3.37866	0.000951017	0.00702076	-0.89649
HMBS	0.557964	9.88018	3.3785	0.000951505	0.00702176	-0.896949
DYNC2H1	0.508148	7.97973	3.37387	0.000966411	0.00709003	-0.910833
MPL	0.818664	8.80624	3.37331	0.000968198	0.00709187	-0.912484
C22orf34	0.918614	9.29019	3.37323	0.000968474	0.00709187	-0.912738
RBMY1F	0.581124	5.178	3.37147	0.000974195	0.00711737	-0.917998
OR2T11	0.543527	8.10937	3.37144	0.000974299	0.00711737	-0.918094
FBXO6	0.511385	10.2018	3.37118	0.000975144	0.00711893	-0.918869
NTNG2	0.522139	8.16016	3.36698	0.000988927	0.00717418	-0.931403
ADH6	0.523294	7.86766	3.36687	0.000989314	0.00717533	-0.931752
MCPH1	0.58228	8.6084	3.36662	0.000990139	0.00717634	-0.932496
ADCK2	0.536459	9.74093	3.36403	0.000998731	0.00721033	-0.940211
RNF183	0.536219	6.72629	3.36387	0.000999278	0.00721039	-0.9407
LOC644264	-0.523588	7.65726	-3.36327	0.00100128	0.00721885	-0.942489
USP14	0.520967	8.69509	3.36281	0.00100281	0.00722486	-0.943854
TUBB4Q	0.620591	8.21592	3.36028	0.00101132	0.0072562	-0.951396
LOC653297	-0.529813	7.66546	-3.36019	0.00101163	0.00725676	-0.951669
MIR130A	0.530442	8.37042	3.35622	0.00102514	0.00730417	-0.963508
LRP1	0.637237	7.5283	3.35613	0.00102545	0.00730417	-0.963779
LOC646067	0.513059	8.78823	3.35448	0.00103109	0.00733229	-0.968673
SLC6A3	0.54581	6.43627	3.35249	0.00103797	0.00736296	-0.974616
FBXL7	0.597156	7.73284	3.34828	0.00105262	0.00744034	-0.98712
DUSP14	0.51435	8.65685	3.34573	0.0010616	0.00747857	-0.9947
B4GALNT4	0.525764	7.09935	3.34416	0.00106714	0.00751032	-0.999346
C8orf34	0.516189	7.74032	3.34049	0.00108028	0.00756758	-1.01026
LOC651441	-0.519181	7.43885	-3.33667	0.00109408	0.00763377	-1.02159
RAB3B	0.522414	7.68741	3.33566	0.00109776	0.00764753	-1.02458
NAGA	0.50502	7.84271	3.3346	0.00110161	0.00766304	-1.0277
OR51D1	0.55027	8.33286	3.33305	0.00110731	0.00767835	-1.03231
OR8G2	0.551288	7.98372	3.33242	0.00110962	0.00769092	-1.03416
LOC390483	-0.55975	7.68316	-3.33205	0.00111099	0.00769659	-1.03527
OIT3	0.584625	6.75843	3.33186	0.00111168	0.00769844	-1.03582
ACRBP	0.679673	10.9888	3.33159	0.00111266	0.00770331	-1.03661
SCN7A	0.555019	8.06297	3.32904	0.00112211	0.00773319	-1.04415
TMC7	0.501779	7.13391	3.32701	0.00112971	0.00776271	-1.05017
ZNF562	0.562733	9.24927	3.32609	0.00113315	0.0077786	-1.05288
CDC27	0.541084	6.95905	3.32388	0.00114151	0.00781028	-1.05943
HABP2	0.504699	6.07683	3.32325	0.00114386	0.00781979	-1.06127
KRTAP5-1	0.558467	7.7688	3.32242	0.00114702	0.00783266	-1.06373
HIST1H4C	0.613576	13.9013	3.32175	0.00114956	0.00784245	-1.0657
PDIA4	0.582133	8.22059	3.32015	0.00115567	0.00785927	-1.07043
KCNMB1	0.501553	9.00712	3.31821	0.00116312	0.00788261	-1.07615
HSPG2	0.509679	7.04729	3.3144	0.00117789	0.00794845	-1.0874
LOC100133329	0.533779	8.79983	3.3141	0.00117906	0.00795049	-1.08828
TMEM87B	0.542301	7.42984	3.31225	0.00118627	0.00798225	-1.09372
PCCA	0.548678	9.01167	3.31023	0.00119421	0.00801548	-1.09966
PIP4K2C	0.525164	9.37328	3.30833	0.00120175	0.0080506	-1.10527
GLCE	0.586804	8.44286	3.30822	0.00120216	0.00805167	-1.10558
SYT16	0.529542	7.27611	3.30681	0.00120779	0.00807901	-1.10974
ZFP95	0.521305	6.54059	3.30555	0.00121283	0.00810236	-1.11345
GTPBP5	0.524427	7.64992	3.30167	0.00122845	0.00817621	-1.12485
LOC728791	0.660644	9.51809	3.30131	0.00122992	0.00818	-1.12591
TNFAIP2	-0.501809	9.84034	-3.29997	0.00123534	0.00818144	-1.12983
LOC653226	-0.56138	10.4496	-3.29637	0.00125009	0.00824086	-1.1404
TCF4	0.535787	8.80239	3.29573	0.00125272	0.00824299	-1.14228
BTD	0.551928	7.55096	3.29565	0.00125303	0.00824299	-1.1425
LOC645033	-0.507739	7.39418	-3.29532	0.00125443	0.00824869	-1.14349
UBE2DNL	-0.50466	7.56985	-3.29418	0.00125914	0.00826825	-1.14683
MAP3K9	0.550503	8.11987	3.292	0.00126821	0.00830631	-1.15322
CRLF3	-0.504742	10.6233	-3.29043	0.00127477	0.00833712	-1.15782
ZNF805	0.541336	8.57911	3.2872	0.00128837	0.00840158	-1.16727
GYPB	1.15898	10.9202	3.28492	0.00129807	0.00844377	-1.17394
LIX1L	0.509413	9.18623	3.28474	0.00129881	0.00844685	-1.17445
LOC100128485	-0.578777	7.34176	-3.28359	0.00130375	0.00845865	-1.17783
LY6G6C	0.534158	7.75476	3.28194	0.00131082	0.00849574	-1.18265
MAP1A	0.520997	6.70574	3.27659	0.00133406	0.00857856	-1.19829
TGIF2	0.508372	9.6731	3.27018	0.00136234	0.00868379	-1.21695
FLJ40288	0.537412	6.94335	3.26896	0.0013678	0.00870275	-1.22052
ATP6AP1L	0.557348	9.1061	3.26837	0.00137044	0.0087067	-1.22223
SNORD8	1.17842	9.44104	3.26747	0.00137451	0.00872008	-1.22487
EIF1AD	0.519509	7.92063	3.26674	0.00137779	0.00873136	-1.22699
CTDSPL	0.727824	9.51458	3.26559	0.00138299	0.00874797	-1.23034
UBXN10	0.550816	7.73543	3.26368	0.00139164	0.00877617	-1.23589
KIAA1486	-0.545881	7.82257	-3.26327	0.00139349	0.0087808	-1.23707
CLEC14A	0.554166	7.09516	3.26251	0.00139698	0.00879928	-1.2393
HOXC9	0.521783	6.93826	3.26205	0.00139906	0.00880883	-1.24062
MAFK	0.576094	7.35156	3.26006	0.00140821	0.00884697	-1.24642
PTMS	0.804656	9.87667	3.25721	0.00142137	0.00888955	-1.25469
MAPK12	0.53627	6.53649	3.25554	0.00142913	0.00891384	-1.25953
HEATR6	0.537094	8.44295	3.25539	0.00142982	0.00891384	-1.25996
ANKS3	-0.521186	7.86519	-3.25531	0.00143021	0.00891384	-1.26021
SLC5A9	-0.509466	8.05462	-3.25466	0.00143327	0.00892404	-1.2621
NAT8B	0.740209	9.28001	3.25393	0.00143669	0.00893648	-1.26422
CA6	0.564888	7.50786	3.2521	0.00144528	0.0089739	-1.26953
GML	0.556453	6.38157	3.25115	0.00144975	0.00898041	-1.27227
RHOV	0.595436	6.48541	3.24746	0.00146731	0.00904814	-1.28298
RELB	0.536774	9.58517	3.24275	0.00148999	0.00914134	-1.29661
PODN	0.51186	7.24868	3.24195	0.00149386	0.00915973	-1.29892
C7orf54	0.56106	10.1607	3.24185	0.00149435	0.00916093	-1.29921
LOC642103	-0.526746	10.3282	-3.23761	0.0015151	0.00924482	-1.31146
HBE1	0.766216	10.7956	3.23742	0.00151604	0.00924877	-1.31202
PPARGC1B	0.501813	7.69434	3.23723	0.00151695	0.00925074	-1.31255
C11orf80	0.561391	8.67888	3.23509	0.00152756	0.00928296	-1.31874
LOC100133551	-0.685214	7.14504	-3.23173	0.0015443	0.00934854	-1.32843
ZNF426	0.624834	8.3247	3.23124	0.00154677	0.00935386	-1.32985
MAK16	0.602035	9.19413	3.23065	0.00154973	0.00935977	-1.33154
FAM104B	0.512315	8.94204	3.22708	0.00156781	0.00943091	-1.34185
MGC2752	0.58289	8.36668	3.22385	0.00158428	0.00949263	-1.35113
LOC649839	0.540992	8.729	3.22374	0.00158484	0.00949334	-1.35145
NKTR	-0.508036	10.1206	-3.22332	0.00158701	0.00949727	-1.35266
C14orf1	0.54321	7.25301	3.2231	0.00158813	0.00950035	-1.35329
ARHGEF16	0.525903	6.45785	3.2228	0.00158969	0.00950604	-1.35416
CDH16	0.547537	7.38062	3.2222	0.0015928	0.00951519	-1.3559
LOC651610	-0.527804	7.62201	-3.21895	0.00160967	0.00957677	-1.36525
CLLU1OS	0.571897	6.43542	3.21519	0.00162933	0.00964241	-1.37603
LOC729646	0.596764	9.2416	3.21106	0.00165123	0.00974237	-1.38788
RNF2	0.543867	7.17022	3.20867	0.00166402	0.00979239	-1.39473
KIR2DS4	0.52039	6.92724	3.20727	0.00167157	0.00981689	-1.39875
TAS2R10	0.545039	7.89576	3.20689	0.00167362	0.00982096	-1.39984
RFT1	0.588088	7.39015	3.20099	0.00170579	0.00993591	-1.41674
LRIG2	0.539787	8.3251	3.20039	0.0017091	0.00994925	-1.41845
CTSK	0.522687	8.67131	3.19807	0.00172192	0.0099961	-1.42509
TNIK	0.630752	8.65743	3.19775	0.00172373	0.00999924	-1.42602
LOC642989	0.500753	13.0065	3.19428	0.00174306	0.0100772	-1.43591
C10orf84	0.589839	7.29332	3.1938	0.0017458	0.0100835	-1.43731
FADS1	0.614983	8.1994	3.18964	0.00176933	0.0101605	-1.44918
KBTBD8	0.505117	8.18837	3.18857	0.00177541	0.0101806	-1.45223
SLPI	0.714401	9.5431	3.18818	0.00177766	0.0101863	-1.45335
ERCC-00171	0.526743	7.71836	3.18816	0.00177772	0.0101863	-1.45338
PCTP	0.595515	10.0724	3.18784	0.00177959	0.0101897	-1.45431
INHBA	0.503541	7.18577	3.18751	0.00178145	0.0101966	-1.45524
DMRTB1	0.557862	8.90474	3.18623	0.00178883	0.0102221	-1.4589
MAB21L1	0.525446	7.64842	3.18578	0.00179142	0.0102294	-1.46019
TNFAIP8L1	0.743609	9.46809	3.18312	0.00180676	0.0102853	-1.46775
SYNJ2	0.555387	8.0743	3.18077	0.00182047	0.0103295	-1.47445
EPC1	0.756766	9.23134	3.1745	0.00185743	0.0104712	-1.49227
BIK	0.544867	7.48949	3.17352	0.00186327	0.010488	-1.49505
XK	1.06203	9.31823	3.17313	0.00186557	0.0104945	-1.49615
LOC644921	-0.506412	7.60972	-3.1724	0.00186998	0.0105057	-1.49824
HS3ST5	0.514679	6.88808	3.17229	0.0018706	0.0105059	-1.49853
MRPL50	0.645092	9.20673	3.17105	0.00187805	0.0105364	-1.50205
PRR7	0.525228	8.46127	3.17057	0.00188095	0.0105491	-1.50342
SNCG	0.533395	6.54426	3.16974	0.00188596	0.0105619	-1.50578
SLC25A27	0.512424	6.73614	3.16892	0.00189092	0.0105746	-1.50811
VWA3B	0.59735	8.17386	3.16037	0.00194331	0.0107641	-1.53232
LOC390829	-0.555838	7.65674	-3.15827	0.0019564	0.0108176	-1.53827
MESDC1	0.589068	8.07369	3.15585	0.00197161	0.0108643	-1.54513
OR52N2	0.528947	8.1425	3.15373	0.00198496	0.0108987	-1.5511
RAB11FIP5	0.516123	8.17746	3.15142	0.00199965	0.0109302	-1.55764
TRIM67	0.5003	7.10334	3.15009	0.00200813	0.0109586	-1.56138
ABI3	0.598146	10.5106	3.14873	0.00201684	0.0109931	-1.56522
YKT6	0.514429	7.25181	3.14228	0.0020587	0.0111458	-1.5834
MGC13057	0.617158	11.385	3.14119	0.00206587	0.0111654	-1.58648
IGJ	0.844997	9.93759	3.13953	0.00207679	0.0112052	-1.59115
TACO1	0.520873	9.75469	3.13921	0.00207887	0.0112067	-1.59203
NKX3-1	-0.638132	8.93363	-3.139	0.00208026	0.0112123	-1.59262
LOC100129905	0.541834	9.12601	3.1382	0.0020856	0.0112237	-1.59489
A4GALT	0.536842	6.14384	3.13812	0.00208612	0.0112246	-1.59511
LOC100131572	0.665197	9.90743	3.13666	0.00209584	0.0112672	-1.59923
CSNK2A2	0.540911	9.65024	3.13519	0.00210561	0.0113004	-1.60334
KCNK17	0.554317	6.98392	3.13326	0.00211856	0.0113372	-1.60877
C9orf127	0.585812	8.65816	3.13131	0.00213173	0.0113668	-1.61425
LOC642678	0.645332	9.72665	3.12903	0.00214716	0.0114219	-1.62063
RG9MTD1	0.535091	8.87147	3.1265	0.00216448	0.0114871	-1.62774
TCP11L2	0.538519	8.75671	3.11911	0.00221575	0.0116565	-1.64845
PDZD8	0.540365	9.08633	3.1187	0.00221864	0.0116617	-1.6496
PAAF1	0.544197	9.34727	3.1186	0.00221933	0.0116617	-1.64988
CADM4	0.507721	7.52336	3.11349	0.00225549	0.0117811	-1.66417
FUS	0.532224	8.25899	3.1111	0.00227258	0.0118366	-1.67084
LOC389293	0.650904	10.7793	3.09857	0.00236414	0.0121376	-1.70575
RBBP9	0.512694	7.61237	3.09711	0.00237504	0.0121649	-1.70981
NT5M	0.50083	8.61298	3.09309	0.00240529	0.0122654	-1.72099
C14orf45	0.643688	9.11637	3.08488	0.00246814	0.0124866	-1.74377
WDR86	0.572086	8.17845	3.08113	0.00249738	0.0125899	-1.75417
AFAP1L2	0.500387	7.71183	3.07622	0.00253613	0.0127098	-1.76776
LOC652612	-0.527932	7.70925	-3.07528	0.00254357	0.012739	-1.77035
LMTK3	0.523281	9.2726	3.0726	0.00256502	0.0128116	-1.77776
C16orf89	0.590083	6.59355	3.0718	0.00257144	0.0128315	-1.77997
LOC92017	0.677708	10.0828	3.06819	0.00260062	0.0129094	-1.78992
OR1G1	0.506543	6.67984	3.06763	0.00260521	0.012924	-1.79148
SYT3	0.548965	7.82584	3.06735	0.00260748	0.0129332	-1.79225
SLC3A1	0.550345	6.34287	3.0673	0.00260792	0.0129333	-1.7924
CDSN	0.503502	6.61196	3.0665	0.00261446	0.0129474	-1.7946
CDC34	0.524626	12.472	3.05943	0.00267282	0.0131042	-1.81408
HIST1H1T	0.502143	6.48411	3.05756	0.00268841	0.0131573	-1.81921
GLOD5	0.50519	7.64966	3.05584	0.00270284	0.0131999	-1.82393
ECHDC3	0.640665	8.78813	3.05346	0.00272301	0.0132583	-1.83049
CASKIN2	0.548734	6.7841	3.05211	0.00273448	0.013294	-1.83419
ERCC-00040	0.507649	7.03462	3.04895	0.00276151	0.0133824	-1.84286
CD4	0.503858	10.1266	3.04797	0.00276995	0.0134146	-1.84556
RBM45	0.53832	9.06969	3.04592	0.00278763	0.0134695	-1.85116
CMTM5	0.511418	9.44318	3.04467	0.0027985	0.0135023	-1.85459
HSPC157	0.503913	9.45302	3.03821	0.00285522	0.0136699	-1.87228
TMEM127	0.50872	9.3313	3.03467	0.0028868	0.0137728	-1.88197
GOLGA2L1	0.517857	7.37192	3.03451	0.00288827	0.0137757	-1.88242
ZCCHC2	0.524596	7.24199	3.03434	0.00288977	0.0137794	-1.88287
CLN5	0.585786	9.17324	3.03016	0.00292746	0.0138845	-1.89429
SPATA20	0.515766	8.55252	3.02567	0.00296845	0.014005	-1.90653
BRAF	0.660708	7.63796	3.02524	0.0029724	0.0140118	-1.90771
C3orf21	0.552965	9.73707	3.02522	0.00297257	0.0140118	-1.90776
TYW3	0.592007	8.52732	3.02441	0.00298006	0.0140281	-1.90997
INSR	0.567129	7.53954	3.02081	0.0030134	0.0141406	-1.91977
GCAT	0.799211	8.7484	3.01712	0.00304799	0.0142351	-1.92982
RAB3IL1	0.830137	10.2366	3.01499	0.00306808	0.0142883	-1.9356
MLLT11	0.557804	8.96072	3.00882	0.00312699	0.0144768	-1.95234
SLC1A5	0.542748	10.6369	3.00817	0.0031333	0.0145017	-1.95411
TCF1	0.527102	7.05801	3.0001	0.00321216	0.0147288	-1.97597
LOC727865	0.585973	11.1415	2.9995	0.00321811	0.0147401	-1.9776
MYL4	0.561443	10.4176	2.99371	0.0032759	0.0148923	-1.99326
ZNF79	0.54062	7.59184	2.99011	0.00331224	0.0150094	-2.00295
TWISTNB	0.538498	7.97087	2.98888	0.00332478	0.0150295	-2.00628
C12orf49	0.603121	8.13144	2.98724	0.00334156	0.015066	-2.0107
EPOR	0.545049	8.90129	2.98579	0.0033565	0.0151182	-2.01462
ALDH18A1	0.583238	8.64701	2.98115	0.00340455	0.0152668	-2.02711
COX7B	0.528701	10.5705	2.97415	0.00347816	0.0154739	-2.04591
SCTR	0.501847	6.79408	2.97237	0.00349721	0.0155359	-2.05071
HNRNPH3	-0.509139	10.3506	-2.97203	0.00350084	0.015538	-2.05162
PFN3	0.508764	6.75441	2.96876	0.00353593	0.0156211	-2.06038
ORC3L	0.515067	9.1945	2.96832	0.00354068	0.0156318	-2.06156
SDCBP	-0.590402	12.228	-2.96635	0.00356204	0.0156996	-2.06684
LGI2	0.54147	7.45718	2.96504	0.00357633	0.0157323	-2.07035
ELA1	0.552066	8.11627	2.96234	0.00360594	0.0158112	-2.07759
EXOC8	0.502955	7.90782	2.9613	0.00361738	0.0158339	-2.08037
BDKRB1	0.599927	8.65214	2.95859	0.00364731	0.0159085	-2.0876
CYP4F22	0.565004	7.75164	2.94678	0.00378065	0.0162747	-2.11911
SLC22A16	0.551527	7.88132	2.94667	0.00378193	0.0162759	-2.11941
PRPH	0.523122	7.39385	2.94331	0.00382074	0.016403	-2.12836
SPZ1	0.526841	5.95777	2.938	0.00388268	0.0165999	-2.14247
CROT	0.514773	8.29828	2.93437	0.00392559	0.0167156	-2.15211
FCGR2C	0.539944	8.11721	2.93394	0.00393072	0.0167284	-2.15325
SAMD14	0.65843	8.67102	2.93321	0.00393944	0.0167632	-2.15519
TNFRSF17	0.682064	8.29711	2.93248	0.00394814	0.0167822	-2.15713
TOX	0.520235	7.52489	2.92972	0.00398127	0.0168567	-2.16445
C9orf40	0.525288	8.49114	2.9246	0.0040433	0.0170412	-2.178
LOC729310	-0.503423	7.83959	-2.92102	0.00408729	0.0171539	-2.18748
SLC24A3	0.646588	8.44405	2.91883	0.00411435	0.0172228	-2.19326
OR2T8	0.624491	6.80652	2.91883	0.00411435	0.0172228	-2.19326
PIGP	0.513293	8.93925	2.91259	0.00419239	0.0174452	-2.20972
AQP10	0.848721	9.64173	2.90938	0.00423308	0.0175537	-2.21818
IFT74	0.553752	8.21737	2.90542	0.00428385	0.0176895	-2.22861
CLEC1B	0.64437	9.36772	2.90297	0.00431552	0.0177759	-2.23506
CLDN3	0.528819	6.37384	2.90002	0.00435392	0.0178919	-2.24282
DEFB121	0.506036	6.36901	2.89549	0.00441344	0.0180467	-2.25469
CD5	0.526137	10.2001	2.88478	0.00455723	0.0184355	-2.28274
TRA1P2	0.501416	8.37139	2.87901	0.00463652	0.0186543	-2.29782
IFIT1L	0.853972	11.188	2.87798	0.00465081	0.0186945	-2.30051
TMEM119	0.531431	6.21839	2.87475	0.00469579	0.0188296	-2.30892
EMR1	0.525087	9.54892	2.86744	0.00479923	0.0191069	-2.32796
RUNDC3A	0.864991	10.4269	2.86497	0.00483469	0.0191898	-2.33439
MYEOV	0.50168	7.41355	2.85982	0.00490917	0.0193922	-2.34774
THOC1	0.500591	9.60118	2.85622	0.00496205	0.019525	-2.3571
RGPD6	0.579557	6.52073	2.85566	0.00497031	0.0195501	-2.35855
CRNKL1	0.5969	8.45475	2.85415	0.00499264	0.0195962	-2.36247
RAP2A	0.693521	9.37619	2.84179	0.0051787	0.0201603	-2.3944
LOC100131971	0.562631	10.5638	2.83809	0.00523567	0.0203058	-2.40394
SEC16B	0.506787	6.50032	2.83192	0.00533189	0.0205504	-2.41982
LOC221136	-0.517701	7.60469	-2.83101	0.00534625	0.0205855	-2.42217
CDRT4	0.509077	8.34066	2.82891	0.00537945	0.020645	-2.42756
LOC100130701	-0.513836	8.06012	-2.82874	0.00538221	0.020648	-2.42801
MDFI	0.507	6.96554	2.82288	0.00547592	0.0208588	-2.44306
CDS1	0.507393	6.32998	2.81538	0.0055979	0.0211825	-2.46225
CEP57	0.511679	8.30881	2.81055	0.0056779	0.0213623	-2.47461
MLYCD	0.506249	8.42844	2.80806	0.00571958	0.0214677	-2.48098
FECH	0.694613	9.79487	2.80772	0.00572523	0.0214838	-2.48184
C6orf72	0.520206	8.77717	2.80657	0.00574466	0.0215227	-2.48479
CYP17A1	0.535604	7.13586	2.80053	0.00584708	0.0217708	-2.50018
LOC158381	0.613955	8.91149	2.79208	0.00599325	0.0221352	-2.52166
BCAT1	0.616049	8.07491	2.78734	0.00607671	0.0223641	-2.53369
SEC14L4	0.65672	7.91601	2.76891	0.00641143	0.0232317	-2.5803
LRP3	0.509335	9.4899	2.76554	0.00647446	0.0234088	-2.5888
HIST1H2BG	0.560741	8.35127	2.76	0.00657933	0.0236491	-2.60275
SLC22A8	0.527511	6.48086	2.75921	0.00659427	0.0236754	-2.60472
KRT32	0.519532	5.87223	2.75834	0.00661089	0.0237192	-2.60691
PA2G4P4	0.610522	7.08439	2.75558	0.00666391	0.0238274	-2.61384
PLEK2	0.604982	10.3428	2.74827	0.00680621	0.0241415	-2.63218
RPS23	-0.529883	11.1431	-2.73426	0.00708653	0.0248329	-2.66719
AHSP	0.65013	13.7473	2.72759	0.00722366	0.0251666	-2.6838
LOC646909	0.515902	8.616	2.72756	0.00722422	0.0251666	-2.68387
FAM128B	0.525174	6.11457	2.71083	0.00757882	0.026038	-2.72538
TTC25	0.738518	9.7314	2.71062	0.00758349	0.0260436	-2.72591
KIAA0090	0.527556	8.26435	2.69321	0.00796951	0.0269508	-2.76887
IFI44L	0.711837	10.4139	2.67243	0.00845318	0.0281372	-2.81979
FPR2	-0.539696	11.224	-2.6716	0.0084731	0.0281707	-2.82182
HDC	-0.634621	9.32433	-2.66519	0.00862795	0.0285201	-2.83746
CCL8	0.52015	8.98152	2.64844	0.00904485	0.0294344	-2.87818
TMEM77	0.547654	8.95477	2.63694	0.00934146	0.030068	-2.90599
DARC	0.952119	9.29216	2.60321	0.0102626	0.0320797	-2.98694
RASSF3	0.553268	7.81439	2.60112	0.0103222	0.0322036	-2.99191
PF4V1	0.653219	8.82102	2.59884	0.0103878	0.0323457	-2.99736
PELI1	-0.527975	10.9978	-2.57854	0.0109873	0.0336354	-3.04555
CBS	0.534389	8.9005	2.55467	0.0117319	0.0351499	-3.10177
JAK1	-0.595408	10.3007	-2.54177	0.0121527	0.0361326	-3.13196
BMP3	0.524961	7.49529	2.53164	0.0124928	0.0369063	-3.15558
CACNA2D3	0.572827	8.77241	2.51774	0.0129732	0.0378871	-3.18783
KCNE1	0.519805	6.7974	2.51513	0.0130655	0.0381071	-3.19389
FOLR3	0.586058	12.1451	2.51202	0.0131758	0.038315	-3.20108
PCMTD1	-0.550001	10.0001	-2.50915	0.0132785	0.0385291	-3.20771
RAB33B	0.545141	8.84154	2.50888	0.0132881	0.0385452	-3.20832
CCDC58	0.527303	8.48147	2.50221	0.0135295	0.0390328	-3.22369
SNX10	-0.571924	10.4459	-2.49918	0.0136406	0.0392919	-3.23067
SPOCD1	0.530589	8.17331	2.48204	0.0142837	0.0405604	-3.26996
CMTM8	0.500939	9.46448	2.43176	0.0163296	0.0447128	-3.38381
USMG5	0.638343	7.78255	2.40483	0.0175287	0.0470487	-3.4439
GPR68	0.502174	8.53922	2.38817	0.0183094	0.0485386	-3.48078
LRRC6	0.516535	8.22836	2.386	0.018413	0.0487433	-3.48555

## Sheet: overlapped upregulated genes
	gene symbol
1	BFAR
2	CD3G
3	NDUFA4
4	UBFD1
5	UBL5
6	MRPS15
7	CXorf21
8	LY96
9	RPS15A
10	NDUFA7
11	RPS21
12	LYRM2
13	RTP4
14	MRPL13
15	PRDX4
16	ZNF271
17	CCDC53
18	FCGR1B
19	CD244
20	SPIN1
21	DRG1
22	AHSP
23	FKBP1B
24	MRPL15
25	COX7B
26	STX8
27	TRIAP1
28	XK
29	CCNT1
30	HMBS
31	ARL4A
32	MRPS33
33	FIS1
34	POLR2K
35	PSMA2
36	CLIC2
37	ICT1
38	AKR1C3
39	GYPB
40	MYL6B
41	S100A12
42	ZBTB44
43	MCTS1
44	FECH
45	UCHL3
46	PLEK2
47	SLPI
48	MYL4
49	IFI27
50	CSTA
51	IFIT5
52	KLF1
53	IFI44L
54	PF4V1

## Sheet: overlapped downregulated genes
	gene symbol
1	ZFP36L2
2	ZMIZ1
3	BRD1
4	FPR2
5	FOS
6	SGK1
7	CSF2RB
8	SNAP23
9	HDC
10	CD46
