# Supplementary material for: Identification of four hub genes in venous thromboembolism via weighted gene coexpression network analysis
Source: BMC Cardiovasc Disord. 2021 Dec 3;21:577. doi: 10.1186/s12872-021-02409-4 (PMC8642897; doi:10.1186/s12872-021-02409-4)
Supplement: Supplementary file 2 — Additional file 2. GO terms of DEGs. [file 12872_2021_2409_MOESM2_ESM.xls]

## Sheet: go
	ONTOLOGY	ID	Description	GeneRatio	BgRatio	pvalue	p.adjust	qvalue	geneID	Count
GO:0032543	BP	GO:0032543	mitochondrial translation	5/57	135/18866	5.41008e-05	0.048023	0.0405755	MRPS15/NDUFA7/MRPL13/MRPL15/MRPS33	5
GO:0140053	BP	GO:0140053	mitochondrial gene expression	5/57	165/18866	0.000139656	0.048023	0.0405755	MRPS15/NDUFA7/MRPL13/MRPL15/MRPS33	5
GO:0070125	BP	GO:0070125	mitochondrial translational elongation	4/57	88/18866	0.000144552	0.048023	0.0405755	MRPS15/MRPL13/MRPL15/MRPS33	4
GO:0070126	BP	GO:0070126	mitochondrial translational termination	4/57	89/18866	0.000151016	0.048023	0.0405755	MRPS15/MRPL13/MRPL15/MRPS33	4
GO:0005840	CC	GO:0005840	ribosome	8/58	270/19559	1.25419e-06	0.000103347	7.66291e-05	MRPS15/RPS15A/NDUFA7/RPS21/MRPL13/MRPL15/MRPS33/MCTS1	8
GO:0044391	CC	GO:0044391	ribosomal subunit	7/58	187/19559	1.29996e-06	0.000103347	7.66291e-05	MRPS15/RPS15A/RPS21/MRPL13/MRPL15/MRPS33/MCTS1	7
GO:0015935	CC	GO:0015935	small ribosomal subunit	5/58	74/19559	2.64903e-06	0.000140399	0.000104102	MRPS15/RPS15A/RPS21/MRPS33/MCTS1	5
GO:0000313	CC	GO:0000313	organellar ribosome	5/58	87/19559	5.90055e-06	0.000187637	0.000139129	MRPS15/NDUFA7/MRPL13/MRPL15/MRPS33	5
GO:0005761	CC	GO:0005761	mitochondrial ribosome	5/58	87/19559	5.90055e-06	0.000187637	0.000139129	MRPS15/NDUFA7/MRPL13/MRPL15/MRPS33	5
GO:0005743	CC	GO:0005743	mitochondrial inner membrane	8/58	489/19559	9.22033e-05	0.00244339	0.00181171	NDUFA4/MRPS15/NDUFA7/MRPL13/MRPL15/COX7B/MRPS33/FECH	8
GO:0098798	CC	GO:0098798	mitochondrial protein complex	6/58	265/19559	0.000131112	0.00297812	0.0022082	NDUFA4/MRPS15/NDUFA7/MRPL13/MRPL15/MRPS33	6
GO:0022627	CC	GO:0022627	cytosolic small ribosomal subunit	3/58	47/19559	0.00036574	0.00726909	0.00538986	RPS15A/RPS21/MCTS1	3
GO:0045277	CC	GO:0045277	respiratory chain complex IV	2/58	20/19559	0.00158662	0.0280303	0.0207838	NDUFA4/COX7B	2
GO:0098803	CC	GO:0098803	respiratory chain complex	3/58	85/19559	0.00205711	0.0327081	0.0242523	NDUFA4/NDUFA7/COX7B	3
GO:0005746	CC	GO:0005746	mitochondrial respirasome	3/58	89/19559	0.00234551	0.0339033	0.0251385	NDUFA4/NDUFA7/COX7B	3
GO:0005759	CC	GO:0005759	mitochondrial matrix	6/58	473/19559	0.00270858	0.0353079	0.0261799	MRPS15/NDUFA7/MRPL13/MRPL15/MRPS33/FECH	6
GO:0000314	CC	GO:0000314	organellar small ribosomal subunit	2/58	28/19559	0.00310887	0.0353079	0.0261799	MRPS15/MRPS33	2
GO:0005763	CC	GO:0005763	mitochondrial small ribosomal subunit	2/58	28/19559	0.00310887	0.0353079	0.0261799	MRPS15/MRPS33	2
GO:0070469	CC	GO:0070469	respirasome	3/58	101/19559	0.00335662	0.0355802	0.0263819	NDUFA4/NDUFA7/COX7B	3
GO:0022626	CC	GO:0022626	cytosolic ribosome	3/58	110/19559	0.00426603	0.0423937	0.0314339	RPS15A/RPS21/MCTS1	3
GO:0070069	CC	GO:0070069	cytochrome complex	2/58	34/19559	0.00456166	0.0426649	0.0316351	NDUFA4/COX7B	2
GO:0003735	MF	GO:0003735	structural constituent of ribosome	7/60	202/18352	4.15774e-06	0.00100617	0.000875313	MRPS15/RPS15A/NDUFA7/RPS21/MRPL13/MRPL15/MRPS33	7
