# Supplementary material for: Identification of four hub genes in venous thromboembolism via weighted gene coexpression network analysis
Source: BMC Cardiovasc Disord. 2021 Dec 3;21:577. doi: 10.1186/s12872-021-02409-4 (PMC8642897; doi:10.1186/s12872-021-02409-4)
Supplement: Supplementary file 3 — Additional file 3. 65 DEGs in the magenta module. [file 12872_2021_2409_MOESM3_ESM.xls]

## Sheet: supplementary file 2
	GSM474708	GSM474709	GSM474710	GSM474711	GSM474712	GSM474713	GSM474714	GSM474715	GSM474716	GSM474717	GSM474718	GSM474719	GSM474720	GSM474721	GSM474722	GSM474723	GSM474724	GSM474725	GSM474726	GSM474727	GSM474728	GSM474729	GSM474730	GSM474731	GSM474732	GSM474733	GSM474734	GSM474735	GSM474736	GSM474737	GSM474738	GSM474739	GSM474740	GSM474741	GSM474742	GSM474743	GSM474744	GSM474745	GSM474746	GSM474747	GSM474748	GSM474749	GSM474750	GSM474751	GSM474752	GSM474753	GSM474754	GSM474755	GSM474756
XK	6.57624	8.08962	8.09668	5.93399	5.98121	6.7037	8.38388	7.37265	9.3961	6.27854	7.12445	6.65946	5.30847	6.03458	6.2051	8.26554	6.16098	6.81952	6.31056	6.39795	6.14273	6.16306	6.56245	6.66397	6.60111	6.65021	5.95064	5.91043	7.51259	5.42689	5.96823	6.97841	6.49583	5.5999	6.99501	5.74217	7.21975	6.84718	8.63106	6.32654	7.53464	5.36881	6.09965	5.73917	5.79821	5.02058	6.82196	6.29243	9.4227
BPGM	8.20255	8.51752	8.59177	7.13957	7.21772	8.1593	8.81839	8.72888	9.56135	7.89245	8.61651	9.47838	7.33847	7.1951	6.92644	8.98222	6.77215	7.10709	8.43952	7.63565	8.07369	8.51378	8.44198	8.69424	8.83794	7.44962	7.5094	8.35728	9.6599	8.10883	8.2883	8.06279	7.97131	7.89131	9.63892	8.42956	9.64899	8.78473	10.3604	8.08603	8.72202	6.0589	7.18508	7.13305	8.66673	7.20601	7.53663	7.30525	10.5646
FECH	8.51498	8.64532	8.31051	7.4696	7.52998	8.01806	9.6599	8.53619	9.60136	8.18734	8.75766	9.19895	7.69369	7.822	8.13799	9.49467	7.67451	8.01923	8.6741	8.00227	8.62972	8.77566	8.95421	9.33862	8.72745	7.89952	8.26857	8.80936	10.1022	7.9674	8.40931	8.81683	8.09893	7.99127	9.69188	8.54634	9.39713	9.41702	10.5143	8.32301	8.87501	7.2663	8.39059	7.31146	9.19563	7.69316	8.74984	7.66958	10.8938
CCDC176	5.57529	6.45567	6.93833	5.65844	5.71157	6.36536	6.62029	6.38135	7.59567	6.05771	6.58921	6.25344	5.8436	5.54523	5.65139	6.36205	5.54592	5.39981	6.90869	6.57576	6.50748	5.99357	6.80806	6.54799	6.60651	5.55079	5.83472	6.55364	7.77422	5.56859	6.46875	6.16098	6.26078	5.92055	7.77624	6.10492	7.19013	7.74987	6.94671	5.75822	6.65637	5.52187	5.5644	5.54349	6.51666	5.53761	6.10901	5.84836	8.45508
IFI27	12.32	6.73029	6.58123	7.19606	6.34491	5.26557	6.30192	6.83392	7.89508	6.11244	6.64219	8.32114	6.52981	5.7217	5.99855	7.09128	5.84323	7.52501	6.44892	6.70578	6.75436	6.7507	6.82284	6.32737	6.88564	6.10454	6.64718	7.64842	6.66767	5.6033	7.60317	6.88832	6.1975	6.29923	6.47962	6.86381	7.18344	6.51991	8.08303	6.18762	6.83193	6.51563	5.54731	9.22471	5.95109	5.77844	5.47322	5.70136	7.89354
RNF11	8.52953	8.42423	8.48536	8.02099	7.9324	8.49718	8.62851	8.25332	9.68037	7.65723	8.1083	8.62972	7.09128	8.20015	7.75203	8.52252	8.2698	8.30628	7.81231	8.35985	7.59621	7.87513	8.08355	7.8724	7.85819	8.42823	8.38812	8.20819	9.1114	6.83499	7.89952	8.08899	8.00669	7.61648	7.65557	7.70133	8.34784	7.87035	9.02321	7.50513	8.63229	7.91938	7.61369	7.7713	8.188	7.92582	7.89618	8.36889	9.69404
CREG1	8.5195	9.28631	9.51669	9.48031	9.02765	9.07058	9.1696	9.20165	10.2152	9.3524	9.60888	8.76524	8.61389	9.16706	8.01452	9.15808	9.19128	8.84932	9.28019	8.95044	8.71228	8.20318	8.8909	8.77292	8.9946	8.87071	9.13134	7.98851	9.75821	8.58319	8.50561	8.7089	8.98222	8.62324	9.32191	8.68402	9.01071	9.37822	9.40278	8.39123	8.97048	8.47637	8.61451	8.30147	8.60637	8.44136	8.77218	8.55148	9.81914
YOD1	4.62649	5.17919	5.44532	4.94691	4.70276	4.77215	5.77385	5.4487	6.9226	4.92789	4.94332	5.47083	4.4043	4.52374	4.6992	6.20094	5.17293	5.54451	4.49334	4.80571	4.12631	4.3339	4.39396	4.66757	4.57296	4.56968	4.88192	4.46663	6.04747	4.22609	4.88118	4.84958	4.60065	4.61475	5.31458	4.82622	5.39233	4.4604	5.88519	4.66136	5.20678	4.27103	4.61761	4.4468	4.29531	4.30142	4.5422	4.04037	6.46203
GLRX5	11.1681	11.5492	11.6517	10.6269	10.5086	11.1588	11.8745	11.2685	12.4101	11.346	11.4384	11.6373	11.0295	10.4988	11.1971	12.0435	10.3839	10.7333	12.3517	11.295	11.4626	11.8433	12.1425	11.4191	11.6599	10.7529	10.9938	11.7382	12.9097	11.3307	11.4466	11.5321	11.0351	11.012	12.7547	11.1554	12.0238	12.7313	12.644	11.3571	11.7933	10.4027	10.825	10.5303	12.2426	11.0483	11.9553	10.9734	12.8372
GYPB	7.01783	7.31342	7.10496	6.3924	6.19714	6.78063	7.19279	7.26207	7.9826	6.66918	7.39216	6.87616	6.9573	6.34568	6.42153	7.31647	6.07329	6.87297	6.62183	6.44064	6.77416	6.67563	6.67117	7.06785	7.71391	6.08482	6.60265	7.20966	7.40969	6.70423	7.34712	7.12714	6.81748	6.86843	7.90402	7.18606	8.08844	7.75203	8.39003	7.20542	7.13908	6.49823	6.90268	6.68323	7.86322	6.62078	6.79055	7.35565	9.25746
CA1	6.69831	7.27042	7.47557	6.19582	6.0252	6.69142	7.00327	7.33224	8.1499	6.38733	7.26679	6.9815	6.38275	6.15145	6.20257	6.84456	6.18807	6.56508	7.02439	6.34265	6.98001	6.99702	7.61874	6.86532	7.35347	6.27631	6.68368	6.79001	7.51856	6.73283	6.65074	7.0939	6.37388	6.46203	7.76174	6.66144	7.22806	7.89354	7.03617	6.58175	6.8324	6.02787	6.55364	6.1238	6.93785	6.09762	6.66345	6.422	8.54433
SNCA	10.3878	10.8603	10.6374	9.79442	9.68164	10.1718	11.5932	10.7761	11.932	10.5245	10.9824	11.9608	9.99706	9.80941	10.5263	11.4466	9.44163	10.8573	11.0205	10.4117	10.9563	10.8747	11.4466	11.009	11.2762	9.97169	10.8149	11.1621	12.2426	10.3548	11.0517	10.6582	10.2152	10.0395	11.5153	10.5165	11.2513	11.3951	12.5174	10.7405	11.4268	10.1609	10.9297	9.9882	11.2513	10.4784	10.713	10.7929	12.3599
PRKAR2B	8.46054	9.12974	8.79708	8.21689	8.90569	8.91601	9.44844	8.89768	10.2383	8.05941	8.65701	7.82244	7.86643	8.75834	8.59488	9.35592	8.61785	9.1813	9.13377	9.08374	8.5195	8.47827	8.71586	8.88811	8.12513	8.47322	8.13273	9.11305	9.28966	7.56903	8.28597	8.67687	8.76738	8.53185	8.50503	8.34281	8.64728	8.61451	9.03915	7.28036	9.20077	8.96976	8.16958	8.13273	9.24637	8.68887	8.08542	8.77985	9.63791
ISCA1	7.35019	8.11752	8.49335	7.6516	7.53772	7.823	7.82145	7.99479	8.73916	7.7892	8.12405	7.85982	7.31858	7.4076	7.19667	7.75684	7.30642	7.21975	7.69733	7.71924	7.56417	7.87624	7.87794	7.63408	7.70429	7.66229	7.5202	7.15721	8.18154	7.1034	7.43274	7.41363	7.71136	7.26156	8.09715	7.33072	8.20629	8.23736	8.12813	7.3445	7.87192	6.85201	7.05563	6.79149	7.72561	7.09849	7.19984	7.02594	9.00278
GYPA	5.45858	5.83503	5.75144	5.27982	4.84958	5.27623	5.66097	5.62634	6.46828	5.41557	5.66414	5.51114	5.17117	5.20614	5.1805	6.27368	4.9973	5.4323	5.27257	5.12644	5.19163	5.25062	5.31715	5.38189	5.63391	5.06123	5.2321	5.5389	5.59594	5.27123	5.6772	5.46534	5.44329	5.32299	5.74899	5.62425	5.78913	5.46463	6.0569	5.57863	5.40866	5.02489	5.29641	5.1623	5.64327	5.07927	5.19132	5.41938	6.52499
KAT2B	8.78194	8.60637	8.90195	8.55457	8.243	8.60573	8.72963	8.69555	9.45437	8.23995	8.27154	8.45055	7.8649	8.76809	8.36284	8.83436	8.77429	8.69226	8.2093	8.54821	8.20879	7.8735	7.82145	7.76277	8.31997	8.70178	8.85946	8.243	8.983	7.5255	8.30264	8.22855	8.71924	7.99924	8.13983	7.45232	8.38622	7.39464	8.88881	8.07542	8.2883	8.09369	8.27094	8.3671	8.3081	8.51254	8.01806	8.33204	9.13699
SLC14A1	6.08002	6.26472	6.00131	5.90271	5.28449	5.29146	6.61727	5.913	6.60797	5.56789	5.80124	5.55553	5.43835	5.52855	5.38319	6.90214	5.71371	6.09555	6.52781	5.49083	6.4595	7.06268	6.53222	6.4421	6.75737	5.13991	5.9058	6.09183	6.41298	5.95593	5.97305	6.46292	5.88861	5.37678	6.53322	6.10329	6.50407	7.42744	7.63769	6.29107	6.29757	5.12612	5.57699	5.85287	5.87341	5.30847	6.16815	6.12745	6.94271
GNG11	8.29325	9.11788	8.96062	7.91088	8.66611	8.54433	8.53691	8.75909	9.74048	7.82089	8.70249	8.57992	8.56807	8.43952	8.3364	9.2506	7.68606	8.85734	8.93387	9.04244	8.56152	8.80421	8.98061	9.2221	8.20879	8.64998	8.25332	9.45996	9.65135	8.25998	8.31411	9.13377	8.50239	8.54577	8.49524	8.84583	8.58581	8.64532	8.91456	7.0839	8.92711	8.53219	8.08962	8.32735	8.56933	7.8129	7.60258	8.27337	9.12181
SEC62	8.72888	8.80712	9.32104	9.36135	8.7861	9.24277	8.06161	8.96366	9.28966	8.85654	9.11873	9.59498	9.03395	8.22738	8.34445	8.24355	8.15637	8.107	8.84434	8.87071	8.32847	8.40688	8.1779	8.41683	8.84791	9.14187	8.88367	8.75479	8.90195	8.48282	8.86587	8.87576	9.19211	8.54511	8.46485	8.16528	8.69226	8.02966	9.09306	8.58449	8.73633	8.61848	8.51254	8.67687	8.48026	8.40053	8.39552	8.7425	8.90346
CLIC2	4.84923	5.45792	5.78288	5.71877	5.60441	5.20976	5.03548	5.39429	6.11701	5.2911	5.40523	5.30818	5.09266	5.03417	4.67236	5.21789	4.80695	4.61346	5.0757	4.85514	4.48194	4.4973	4.53522	4.71608	5.02151	4.73694	4.82001	4.21788	4.83089	4.63644	4.6425	4.81568	4.73315	4.97867	4.72651	4.59776	4.74461	4.52472	5.13127	4.49334	4.71608	4.7	4.89137	4.90635	4.46663	4.57873	4.51686	4.8768	4.98269
BNIP3L	11.2583	11.4466	11.5532	11.2373	11.0483	11.3988	12.0831	11.346	12.3842	11.1022	11.3913	11.8584	10.7478	11.3913	11.3388	11.8912	11.2139	11.688	10.9706	11.0865	10.6459	10.7551	11.2042	10.8674	11.3608	10.9395	11.0735	10.4748	11.8535	10.3403	11.3346	11.0735	11.0263	10.8051	11.6016	10.6921	11.5709	11.2139	12.1863	11.1022	11.2302	10.706	11.0447	10.5625	11.4031	11.0295	11.1422	11.4426	12.5766
TRAK2	8.13335	8.47049	8.21221	7.99367	7.90573	8.37263	8.71924	8.23673	8.85654	8.45251	8.37452	8.51004	8.04996	7.99367	8.05534	8.913	8.16775	8.52325	8.39552	8.16528	8.16719	8.12986	8.11342	8.19038	7.98793	8.04064	7.97471	7.98682	8.54634	7.67009	7.9821	8.1755	8.05651	7.66847	8.75694	7.67451	8.05416	8.63575	9.22544	8.21347	8.60444	7.81231	8.12567	7.6593	7.8824	7.9821	8.35554	7.71506	9.43134
CHPT1	9.78834	10.2879	10.3839	10.1687	10.0657	10.1877	11.4031	10.0522	11.1719	9.90586	10.1909	9.55742	9.5099	10.635	9.93261	11.1315	9.96775	10.1558	10.6308	10.4766	10.4518	9.43685	10.2777	10.1356	10.1909	9.95942	10.0535	9.48635	10.569	9.73237	9.21432	9.81177	9.42175	9.90208	10.933	10.3733	10.5505	10.9879	11.6468	10.335	10.8799	9.53751	9.94384	9.70726	11.1719	10.1831	10.9563	10.715	12.0757
CYBRD1	5.4249	6.83499	6.99702	6.39195	7.38732	7.64633	7.10864	7.17302	7.33904	6.53893	7.18284	6.14794	5.99657	6.73547	6.08606	7.37206	6.81403	5.84323	7.05074	7.06463	6.54959	6.55105	7.04706	6.44662	5.6772	6.55211	6.59161	5.34151	6.20257	6.33102	5.11316	5.90089	6.31522	6.44605	6.57433	6.46677	6.45424	6.29019	6.86739	6.42949	5.94831	5.6671	6.71953	6.1183	7.19667	6.53078	6.69531	5.43472	7.83245
SIAH2	9.13699	9.13223	9.02245	8.70323	8.73916	8.89768	10.2345	9.46085	10.0454	9.27222	9.42462	9.18369	8.83375	8.93225	9.34421	10.0689	8.75909	8.99225	9.60367	9.0875	9.33247	9.32022	9.55168	9.45437	9.0332	8.93884	9.05702	8.71369	10.1929	9.12181	9.40467	9.19563	9.02913	9.07681	9.95583	9.53341	9.58235	9.95583	11.295	9.49637	9.84765	8.95124	9.31751	8.92998	9.64364	8.99152	9.69621	9.34221	10.8855
CTNNAL1	5.44031	6.12036	6.3984	5.62493	5.92792	6.14311	6.30866	5.93806	7.23173	6.16861	6.19879	6.73232	5.70206	5.8369	5.73665	6.35364	5.80611	6.03146	6.4421	7.44864	6.41247	5.92831	6.06198	5.75646	5.81683	5.62732	5.43899	5.87695	6.30866	5.35672	5.86452	5.53267	5.88131	5.54279	5.82334	5.8384	6.41102	6.44064	6.59811	5.99541	6.14391	5.30463	5.58994	5.16693	6.08606	5.56722	5.97936	5.41525	7.88633
PNP	8.72128	9.71412	10.0041	9.81788	9.77893	9.47735	8.95343	10.1947	10.3639	9.6199	9.72275	9.97996	9.52347	8.42823	8.69158	8.82128	8.6009	8.92432	9.62427	9.25923	9.37365	9.4284	9.48913	9.51273	9.40278	9.20822	9.13058	9.29906	10.0323	9.39898	9.29122	9.19721	9.61086	9.42075	9.96393	9.05408	9.04244	9.49202	9.21936	8.66808	8.94262	8.95269	8.74509	8.70605	9.15416	8.87985	8.88432	8.82689	9.72981
FHL2	6.53176	6.45474	6.20471	6.11115	6.41776	6.26688	6.60416	6.58948	7.21975	6.6476	6.61727	6.71472	6.20389	6.24189	6.71715	7.43758	5.98401	6.61878	7.00539	6.45842	6.44758	6.89036	7.06166	6.41827	5.84095	6.10127	6.27495	7.00163	7.15018	6.27582	6.74159	6.5459	6.57391	6.45664	6.87457	6.32138	7.23627	7.01281	7.25368	6.50545	6.52093	6.23742	6.35364	5.87113	6.69329	6.47665	6.63176	6.41827	8.09261
LGALS3	11.9734	12.6141	12.8705	12.2348	11.9854	11.9497	12.4921	12.4032	12.9573	12.2889	12.5174	12.2967	11.9672	11.8163	11.2762	11.9374	11.3988	12.2426	12.5089	11.8912	12.171	12.446	12.6241	12.0692	12.0185	11.5358	11.6062	12.0435	13.036	11.7613	12.0831	12.32	12.1025	11.665	12.9216	12.1167	12.194	12.802	12.7547	12.1167	12.3045	11.3796	11.7819	10.9734	12.0692	11.8912	12.6542	11.6599	13.5456
C9orf78	7.89299	7.40432	7.42377	7.86084	7.77624	7.84176	7.79624	7.80115	8.64998	8.24776	7.88183	8.42308	7.96351	7.40101	7.14066	7.97811	7.14538	7.1145	8.38024	8.38328	8.39684	8.4998	8.48959	8.26857	8.20984	8.08486	7.98379	8.76596	8.69025	7.73248	8.2794	8.31351	8.11106	7.69205	8.86365	8.20199	8.25939	8.56221	8.70463	7.38481	8.69953	7.31759	7.41484	7.73956	8.71924	7.78202	7.96849	7.98959	9.21936
RGCC	9.57906	10.0535	10.1801	10.0468	9.64364	10.0281	10.1783	10.3202	10.6856	9.68876	9.77777	10.5852	9.43855	9.24889	9.32435	9.77893	9.52144	9.44163	10.3713	9.46552	9.3487	10.2282	9.91765	9.45344	9.86953	10.0054	9.90969	10.3639	10.5046	9.23736	9.91104	9.81052	9.88573	9.52957	10.073	9.59923	9.71752	10.0124	10.635	9.40099	10.0775	9.7594	9.2033	9.0628	9.79322	9.24812	9.15486	9.58115	10.1623
RPIA	9.31751	9.34314	9.36512	9.31484	9.10179	9.27396	9.8807	9.71412	10.4136	9.27665	9.50294	9.62221	9.04551	8.80421	9.12413	9.81531	8.76524	9.23476	9.86093	9.31229	9.44933	9.66895	9.80132	9.56348	9.49297	9.32691	9.28104	9.68271	10.308	9.15175	9.72385	9.49375	9.37262	9.33947	10.1248	9.30515	10.1086	10.2297	10.5105	9.21265	9.87954	8.89015	9.22972	8.61651	9.97169	9.23057	9.54948	9.25232	11.0236
TBPL1	8.05471	8.60825	8.79193	8.65292	8.35026	8.66475	7.91938	8.65419	8.94804	8.24414	8.45363	8.55702	7.92344	8.09893	8.06215	7.96351	8.12872	7.97412	7.90178	8.46376	8.07201	7.98379	7.80393	7.64473	8.07542	8.55392	8.27998	8.17076	8.44937	7.61937	8.13456	8.02906	8.13559	8.01224	7.80449	8.11053	8.14697	7.48113	8.35208	7.8824	8.107	7.822	7.81668	7.99804	7.76112	7.84127	7.82356	8.02664	8.38328
HIST1H2AE	5.45888	6.32877	6.1062	6.1322	6.44009	5.71224	5.56274	6.34715	6.45182	5.60882	5.57156	5.92519	6.32268	5.78665	5.83503	6.56508	5.69173	6.21377	6.35509	6.46348	5.86193	6.39886	6.0593	6.25789	5.802	5.8436	5.56755	5.98365	5.99972	6.17644	5.95745	5.79502	5.74324	5.74217	5.81078	5.84759	6.0589	6.02864	5.90661	5.53761	5.94947	6.14311	5.36915	5.75105	5.40489	5.56476	4.87835	5.0729	6.26605
ABCG2	5.35628	5.72704	5.69867	5.465	5.43369	5.46742	6.16727	5.41838	6.23783	5.72319	5.87149	5.46843	5.78322	5.44069	5.45281	5.84793	5.58233	5.41874	6.08606	5.2991	5.49115	5.47878	5.86154	5.81382	5.41772	5.26227	5.35708	5.30463	5.94868	5.30818	5.24211	5.17919	5.40427	5.08606	6.30235	5.50262	5.71916	5.68405	6.05271	5.8065	5.68758	5.46807	5.43934	5.16882	5.26166	5.24112	5.56653	5.24529	6.30322
CA2	8.127	8.72963	8.214	8.08182	8.08182	8.4557	8.48095	8.03476	8.83997	8.09893	7.99253	7.31596	7.47127	8.40114	7.89952	8.38272	8.34911	8.71667	8.5818	9.00843	8.46871	7.8129	8.49789	8.37779	7.69263	8.08962	7.5593	7.91474	8.11342	7.326	7.07768	8.40493	7.12906	8.1755	8.19239	7.97076	8.28488	8.72268	8.59359	7.48384	8.58861	8.20564	8.34445	7.93689	8.55639	9.03148	8.37779	8.32244	9.59717
PCTP	8.01393	9.12571	9.33947	8.86227	8.98829	8.86514	8.8822	9.00531	9.3315	8.7444	9.28278	9.02983	8.6741	9.00064	8.46485	9.22728	8.7444	8.76452	8.28367	8.95629	8.51254	8.45125	8.37779	8.57589	8.72202	8.88665	8.34107	8.24832	9.12327	8.29266	8.30456	8.38561	8.21221	8.56029	8.61451	8.5669	8.97841	8.61042	9.05185	8.48095	8.38214	8.10883	8.54886	8.11752	8.69424	8.15401	8.70323	8.25692	9.5019
RNF14	6.64313	7.07046	7.36557	7.17594	7.06612	7.14329	7.32753	7.44115	7.78867	7.11026	7.50674	7.15666	6.92687	7.24468	6.81952	7.2663	7.12714	6.92447	6.87829	7.09599	6.7717	6.72612	6.77961	6.96648	6.66144	6.8306	6.8315	6.34857	7.62156	6.25744	7.01237	6.79747	7.3644	6.76099	7.13908	6.84718	7.12232	6.61585	8.06965	6.56245	7.23011	6.66611	7.00217	6.14391	6.68828	6.83856	6.83546	6.53936	8.09084
OPTN	8.90647	8.8324	8.91517	8.53059	8.34342	8.44434	8.98829	8.59565	9.0628	8.8108	8.72128	8.75834	8.22289	8.30865	8.60825	8.71433	8.58054	8.70749	9.0667	9.23917	9.05566	9.05979	9.39898	8.87427	8.9115	8.47111	8.7598	9.0868	9.46727	8.52748	9.22106	8.53369	8.98061	8.62534	9.24094	8.94728	8.93539	9.11556	9.73942	8.79351	9.19128	8.25756	8.68477	8.44937	9.28893	9.14018	8.92432	8.88509	10.011
HEBP1	9.18961	9.92058	9.93261	9.83915	10.0437	9.65135	9.94508	10.0902	9.72731	9.85139	9.85012	9.33687	9.12255	9.82291	9.76059	10.435	9.4447	9.86953	10.8172	9.54948	9.95583	9.52957	9.24363	9.65247	9.66484	9.62221	9.30515	8.87004	9.2678	9.43389	9.02618	9.58439	9.64899	9.66484	10.2013	9.31926	9.18961	10.4155	9.16216	10.1248	10.3805	9.2264	9.48429	9.23057	10.1768	9.64899	9.1947	9.56135	9.22288
SNX3	10.0625	10.4501	10.6878	10.5026	10.1929	10.3442	10.3914	10.6221	11.0929	10.1147	10.4136	10.6244	9.86953	9.97693	9.96079	10.3858	10.0011	10.2559	10.2879	10.0641	10.2471	10.1449	10.2266	9.95302	10.1264	10.3569	10.2879	10.3296	10.8573	9.77202	10.0625	10.0199	10.2059	9.9397	10.3425	9.94257	10.2702	10.2013	10.9022	9.92456	10.1801	9.69971	9.90465	9.591	10.1264	9.86484	10.1147	9.86484	11.0765
ABCC4	6.5293	6.50929	6.40974	6.22234	6.11952	6.15503	6.50194	6.01166	7.34137	5.97594	6.15428	5.9108	5.58097	6.30011	5.91671	6.37481	6.29757	6.69185	5.99357	6.84857	6.49136	6.34225	6.28674	6.37346	6.52147	6.1677	5.9256	6.21938	6.37434	5.9291	6.03545	6.36583	6.1729	6.23512	6.0654	6.1238	6.29966	5.90888	6.38771	5.43803	6.80044	5.7072	6.1183	5.48119	6.34948	6.18672	6.43912	6.08401	6.89862
GABARAPL2	11.2139	11.8697	12.1298	11.7933	11.7667	11.9089	11.7667	11.8639	12.3517	11.6791	11.9205	11.9917	11.6062	11.6107	11.8272	11.9147	11.5976	11.6422	11.4626	11.8482	11.1931	11.1251	11.4191	11.2652	11.3686	11.7425	11.665	11.3179	11.7168	11.009	11.3571	11.1621	11.3571	11.3346	11.4503	11.1218	11.5406	11.0644	12.0757	11.3686	11.2611	10.8887	11.2513	11.0325	11.365	11.009	11.0735	11.0735	12.2889
NGFRAP1	8.75258	9.68876	9.61892	9.4284	9.55065	8.85812	9.3907	9.27665	9.69738	9.06052	9.38194	9.52957	9.10179	8.85299	9.16543	9.70488	8.3868	9.6077	9.60136	9.2541	8.7598	9.52653	9.85139	9.44267	9.4447	8.79272	8.95991	9.82538	9.6773	8.92432	9.41435	9.29122	9.16133	9.31751	9.64471	8.65292	9.06587	9.40467	9.26528	8.61651	9.30606	9.08069	8.53185	8.66867	9.13058	8.75194	8.62324	8.60444	9.54331
NTAN1	8.107	8.49458	8.66292	8.41292	8.04476	8.37779	8.16182	8.31997	9.11711	8.23612	8.29325	8.22541	8.06566	7.92291	7.70327	7.97298	7.8397	8.05596	8.56746	8.5017	8.15348	8.57524	8.40053	8.51317	8.25634	8.3032	7.98039	8.46554	8.29971	8.14045	8.23096	8.10345	8.26061	8.17914	8.85883	8.25272	8.35793	8.60765	8.17375	7.85543	8.09668	7.6362	7.5839	7.60424	8.39552	7.92401	8.29435	7.93632	9.05106
PIGC	7.06612	7.85648	7.87691	7.83852	7.90789	7.54959	7.272	7.79624	8.57718	7.59936	7.63236	7.74987	7.81668	7.17594	7.27499	6.85252	7.29548	7.38046	6.97501	7.6409	7.72447	7.18455	7.82525	7.79624	7.81458	7.28136	7.65272	7.6593	8.05471	7.65386	7.89195	7.34864	7.03174	7.14751	7.14438	7.91304	7.62101	6.97594	8.05169	7.74987	7.62643	7.57277	6.99602	7.3181	6.91259	7.66958	7.26156	7.04863	8.05471
RHD	6.16351	6.5337	6.55056	6.04261	6.06351	6.03837	6.77961	5.89148	7.10047	6.14761	5.8097	5.91331	5.79102	6.13136	6.47908	6.64474	5.49737	6.56993	6.17775	6.22328	6.189	6.50596	6.49136	6.19061	6.4358	6.08904	6.04348	6.95618	6.90666	6.09428	6.33102	6.30458	6.34903	6.35139	6.65074	6.53614	6.16605	6.28359	7.20296	6.10707	6.00012	5.57355	6.05455	6.40554	6.47067	5.98206	5.72021	6.33287	7.08282
ARL4A	7.37314	7.37512	7.70739	7.39216	7.16464	7.39725	7.7574	7.59936	7.88633	7.33632	7.47395	7.66748	7.1951	7.60317	7.8466	8.03034	7.1785	7.32494	7.51911	7.59995	7.18014	7.21725	7.36866	7.32444	7.3607	7.17405	7.66847	7.35073	7.41243	7.50723	7.28721	7.20909	7.34864	7.14178	7.79037	7.23123	7.61428	7.60258	7.6593	7.37886	7.29962	7.3239	7.58758	7.35404	7.39002	7.45396	7.27722	7.29247	8.2769
CCDC15	5.40287	5.71082	5.76721	6.01093	5.65252	5.65561	6.01619	5.69725	6.21632	5.89216	6.09337	5.91552	6.00472	5.99206	6.10901	5.87808	5.72496	5.70614	5.66312	5.78996	5.87149	5.42141	5.7507	5.66745	5.71299	5.34151	5.17355	5.07228	5.51564	5.45517	5.77203	6.05015	6.06198	5.60611	5.79788	5.5477	5.8065	5.59594	5.95979	5.95142	5.84398	5.48529	5.53437	5.61505	5.77844	5.72319	6.39795	6.13302	6.3984
ACP1	8.3147	8.4592	8.75634	8.54433	8.23096	8.3539	8.43286	8.70959	9.19381	8.33767	8.54225	8.90501	8.29676	7.86746	8.17013	8.25584	8.08243	8.00934	8.58248	8.27036	8.5609	8.64464	8.33204	8.25023	8.44491	8.46117	8.47184	8.4599	9.15079	8.31113	8.67273	8.51199	8.48825	8.16719	8.24832	7.99014	8.30264	8.15348	8.91024	8.51441	8.68748	8.29971	8.18501	8.11982	8.32476	7.78583	8.31883	7.91364	9.06587
METTL9	10.0862	10.8499	10.9079	10.9162	10.5403	10.9022	10.648	10.8625	11.0992	10.2654	10.7016	10.2282	10.1492	10.629	10.4886	10.6374	10.6176	10.5603	10.1893	10.5385	10.0482	10.0848	10.0848	10.1657	10.2282	10.6722	10.3805	9.52048	10.1433	10.038	10.592	10.4748	10.798	10.0281	10.6395	10.2091	10.7712	10.4766	11.0798	10.2669	10.3604	10.0862	10.1264	10.0917	9.93261	10.0563	10.011	10.4677	10.7712
MCUR1	7.11869	7.80282	7.92746	7.89027	7.6431	7.54249	7.67451	8.07255	8.32114	7.54676	7.57865	8.03767	7.38481	7.55564	7.6788	7.86643	7.48596	8.08962	6.95307	7.82356	8.0842	7.53984	7.75146	7.97645	7.3455	7.42061	7.26303	7.87839	7.97754	7.13753	7.47069	7.81559	7.38203	7.47893	7.50343	7.84992	7.70429	7.21669	7.8649	6.91354	7.85982	7.56417	7.00643	7.16094	7.32494	7.30739	7.01831	7.69576	7.31393
TMEM9B	9.10256	9.63566	10.0199	9.90465	9.73347	9.65893	9.47003	10.0166	10.2363	9.52555	9.66895	9.82679	9.3689	9.43769	9.30871	9.21775	9.33247	9.3524	9.44751	9.46829	9.32279	9.26352	9.35425	9.30606	9.24637	9.57469	9.38574	9.36228	9.51273	9.20657	9.33339	9.26435	9.73723	9.20077	9.21936	8.78543	9.29734	9.29044	9.45437	9.09533	9.29906	9.15175	9.12645	8.87705	9.01625	8.94887	9.0868	9.00448	9.52857
GADD45A	7.095	7.06668	7.27665	6.77029	6.96344	7.53772	7.09803	7.18606	7.35404	7.06993	7.16561	6.91158	6.67068	7.36016	7.02036	7.42156	7.10656	7.10106	7.30375	7.39161	7.33964	7.5272	7.11182	7.06214	7.0279	7.30642	6.96079	7.1922	7.69316	7.27296	6.82776	7.48384	6.77906	7.15128	7.23781	7.21875	7.43603	7.35565	7.75528	7.43658	7.30739	6.96434	7.3676	6.93629	7.29043	7.07768	7.32229	7.25632	8.01806
TSPAN7	5.24654	5.16693	5.32835	4.79995	5.08637	5.23051	6.03384	5.13022	5.93141	5.21043	5.66745	5.6983	5.03259	5.24143	5.03986	5.75177	5.21072	5.29739	5.47538	5.52425	5.38383	5.76981	5.42689	5.88168	6.03837	5.19553	5.30245	5.48529	5.98976	5.396	5.34082	5.20545	5.14362	5.48462	5.7353	5.08437	5.64472	5.24495	5.74324	5.13681	5.52425	5.06222	5.4712	5.20279	5.53761	5.20346	4.93377	5.18428	6.89599
VTI1B	9.12095	9.67535	9.79564	9.57377	9.42743	9.6293	9.82178	9.68164	10.0625	9.76167	9.82806	9.68469	9.31751	9.0076	9.49202	9.19721	8.56152	9.08296	9.90338	9.92722	9.64899	9.81666	9.89427	10.0594	9.61283	9.32962	9.51575	9.22728	9.98955	9.25655	9.71752	9.36415	9.54638	9.4636	10.5425	9.49992	9.70384	10.1831	10.1492	9.45538	9.66999	8.82257	9.24184	8.61042	10.1947	9.04872	9.69846	9.4872	10.8403
GDE1	9.16304	9.22376	9.31137	8.8108	9.19989	9.50494	9.62427	9.36051	9.56526	9.03461	9.29391	8.90346	8.84722	9.60556	9.42175	9.40681	9.17556	9.32864	9.06433	9.55857	8.82957	8.80787	9.1772	9.22376	8.95421	8.79638	9.04872	7.72447	8.81839	8.73916	8.42542	9.1114	9.07058	9.02083	9.29906	9.05106	8.94034	9.81531	9.1731	9.14813	9.34042	8.89319	9.29301	8.7103	8.91089	8.86117	9.54428	8.58993	10.2363
NSUN3	6.93149	7.37206	7.54676	7.1807	7.30941	7.50834	7.16094	7.51692	7.92857	7.16034	7.38732	8.32186	7.31957	6.87089	7.24518	7.14649	6.78375	6.80552	7.25318	7.3592	7.16362	7.05456	7.34712	7.1933	7.40492	7.1547	7.22331	7.07914	7.44236	7.38481	7.5094	6.97268	7.07619	7.21456	7.80393	6.90666	7.61937	7.47395	8.23806	7.24518	7.07822	6.82634	7.14593	7.25896	7.6409	7.11342	6.76668	7.1933	8.24237
IFT52	7.78371	7.92519	8.25396	7.88917	7.82973	7.90909	7.82525	8.07598	8.52449	7.81033	7.92052	7.81404	7.81979	7.95704	7.71239	7.71874	7.69263	7.48546	7.89245	7.98959	8.14045	8.10289	8.3695	8.01168	7.80282	7.9486	7.84438	8.06685	8.5195	7.77734	7.70181	7.63769	7.79785	7.81182	8.21347	7.94138	8.04179	8.08542	8.09434	7.76053	7.83245	7.55668	7.78753	7.4696	7.90053	7.66497	8.13222	7.75095	8.6694
REXO2	8.48219	8.83375	9.20657	8.98992	8.5964	8.72606	8.64196	8.96137	9.00064	8.66158	8.81997	9.26966	8.75766	8.18566	8.58319	8.59359	8.4998	8.35502	9.09771	8.57193	8.59109	8.56221	8.54577	8.50941	8.63106	8.94185	8.90041	8.94887	9.27043	8.43521	8.91978	8.47446	8.88735	8.37779	8.84142	8.3296	8.53252	8.65955	8.96896	8.33204	8.3868	8.20689	8.20255	8.23473	8.34281	8.04996	8.3242	8.24117	8.86735
RIOK3	8.91024	8.84516	8.80421	8.54294	8.57928	9.06587	9.42542	8.52748	9.3487	9.02557	9.01311	9.25143	8.32186	8.46485	8.77783	9.01001	8.68952	8.74317	9.11635	8.82689	8.8909	8.95764	9.27222	8.85654	8.98762	8.62851	8.81218	8.78473	9.48429	8.35085	8.71369	9.21936	8.52748	8.42542	9.43032	8.51004	8.9907	9.25575	9.6536	8.85164	9.15808	8.83727	8.91089	8.56746	9.12413	8.61042	9.21432	8.95343	10.3031
GYPE	4.67739	5.2749	5.31155	4.86469	4.77215	4.81528	4.92238	5.09949	5.37742	4.88632	5.23308	5.47222	5.11806	4.44955	4.82037	5.27317	4.51739	4.83751	4.46712	4.48142	4.62461	4.86324	4.96375	4.61615	5.02453	4.92549	4.87099	4.69029	5.10937	4.75628	5.00374	4.7867	4.85405	4.66093	4.90986	5.01301	5.0871	4.90117	5.39056	5.11699	4.74076	4.59259	4.75118	4.78706	5.05668	4.79722	4.70046	4.95074	5.52984
PTTG1	7.93803	7.94347	8.25811	8.18919	7.56359	8.0309	7.25896	8.04703	8.04703	7.80332	7.5387	8.40181	7.85433	7.34236	7.3239	7.26679	7.10496	7.93803	7.64578	8.39362	8.127	8.39293	8.36643	7.84383	7.8654	7.79511	7.86643	7.8182	8.23151	7.96001	7.92694	7.89195	7.65611	7.7892	8.20879	7.6516	8.20015	8.75694	7.89402	7.70429	7.64786	7.42484	7.66796	7.64473	7.9097	7.64473	7.82525	7.86033	8.4557
RAP2A	7.44758	7.13908	7.35126	7.34299	7.06025	7.04348	7.30279	7.32069	7.73956	7.25318	7.07714	7.10441	6.978	7.06896	7.37095	7.56631	7.33574	7.59399	6.65533	6.82962	7.13352	6.96648	7.29548	7.00271	6.64421	6.96183	6.91259	6.64219	7.02594	6.53028	6.87721	7.07664	6.7349	6.59467	6.99849	6.63921	6.82043	7.00486	7.22644	7.00435	6.98001	6.95459	6.91306	6.85155	7.19059	7.29807	7.35716	6.97268	7.96179
STOM	7.85873	7.23476	7.47794	7.40154	7.15128	7.14283	7.63236	7.57712	8.03533	7.56739	7.25215	7.51099	7.0069	7.3455	7.62156	7.74935	7.81979	7.70234	7.44236	7.29094	7.63769	7.45339	7.45445	7.49017	7.2553	7.29094	7.34299	7.49663	8.09489	7.36333	7.3831	7.725	7.48328	7.32069	7.57003	7.56468	7.47127	7.77676	8.02906	7.23892	7.55452	7.2934	7.39515	7.28238	7.65386	7.50723	7.52292	7.19879	8.23221
[truncated: 82 more columns]
