# Supplementary material for: Identification of four hub genes in venous thromboembolism via weighted gene coexpression network analysis
Source: BMC Cardiovasc Disord. 2021 Dec 3;21:577. doi: 10.1186/s12872-021-02409-4 (PMC8642897; doi:10.1186/s12872-021-02409-4)
Supplement: Supplementary file 4 — Additional file 4. The enriched pathways of the DEGs in the magenta module. [file 12872_2021_2409_MOESM4_ESM.xls]

## Sheet: GO_magenta
	ONTOLOGY	ID	Description	GeneRatio	BgRatio	pvalue	p.adjust	qvalue	geneID	Count
GO:0051537	MF	GO:0051537	2 iron, 2 sulfur cluster binding	3/60	22/18352	4.89491e-05	0.0116009	0.010099	FECH/GLRX5/ISCA1	3
GO:0015562	MF	GO:0015562	efflux transmembrane transporter activity	2/60	14/18352	0.000932657	0.0409472	0.0356458	ABCG2/ABCC4	2
GO:0004089	MF	GO:0004089	carbonate dehydratase activity	2/60	15/18352	0.00107388	0.0409472	0.0356458	CA1/CA2	2
GO:0005521	MF	GO:0005521	lamin binding	2/60	16/18352	0.00122471	0.0409472	0.0356458	IFI27/BNIP3L	2
GO:0004860	MF	GO:0004860	protein kinase inhibitor activity	3/60	65/18352	0.00125646	0.0409472	0.0356458	SNCA/PRKAR2B/KAT2B	3
GO:0051536	MF	GO:0051536	iron-sulfur cluster binding	3/60	67/18352	0.00137162	0.0409472	0.0356458	FECH/GLRX5/ISCA1	3
GO:0051540	MF	GO:0051540	metal cluster binding	3/60	67/18352	0.00137162	0.0409472	0.0356458	FECH/GLRX5/ISCA1	3
GO:0019210	MF	GO:0019210	kinase inhibitor activity	3/60	69/18352	0.00149322	0.0409472	0.0356458	SNCA/PRKAR2B/KAT2B	3
GO:0050811	MF	GO:0050811	GABA receptor binding	2/60	18/18352	0.00155496	0.0409472	0.0356458	TRAK2/GABARAPL2	2
